# Supplementary material for: Closed-loop optogenetic control of cell biology enables outcome-driven microscopy
Source: Nat Commun. 2025 Dec 23;17:1087. doi: 10.1038/s41467-025-67848-5 (PMC12852791; doi:10.1038/s41467-025-67848-5)
Supplement: Supplementary file 13 — Source Data [file 41467_2025_67848_MOESM13_ESM.xlsx]

## Sheet: Figure 1
Figure 1 panels --->		Figure 1d			Figure 1e
		Time (min)	Angle (degrees)		Position (1/loop)	Deviation_(um)_C03_section1_irr0.23_loop1	Deviation_(um)_C03_section1_irr0.23_loop2	Deviation_(um)_C03_section1_irr0.23_loop3	Deviation_(um)_C04_section1_irr0.23_loop1	Deviation_(um)_C04_section2_irr1.227_loop1	Deviation_(um)_C05_section1_irr0.23_loop1	Deviation_(um)_C05_section2_irr1.227_loop1	Deviation_(um)_C06_section1_irr0.23_loop1	Deviation_(um)_C06_section2_irr1.227_loop1	Deviation_(um)_C07_section1_irr0.23_loop1	Deviation_(um)_C07_section2_irr1.227_loop1	Deviation_(um)_C08_section1_irr5.783_loop1	Deviation_(um)_C09_section1_irr0.075_loop1	Deviation_(um)_C10_section1_irr0.075_loop1	Deviation_(um)_C11_section1_irr0.234_loop1	Deviation_(um)_C11_section1_irr0.075_loop2	Deviation_(um)_C12_section1_irr0.065_loop1	Deviation_(um)_C12_section1_irr0.032_loop2	Deviation_(um)_C13_section1_irr0.065_loop1	Deviation_(um)_C14_section1_irr0.065_loop1	Deviation_(um)_C15_section1_irr0.26_loop1	Deviation_(um)_C15_section1_irr0.072_loop2	Deviation_(um)_C15_section2_irr0.032_loop2	Deviation_(um)_C15_section1_irr0.032_loop3	Deviation_(um)_C16_section1_irr0.26_loop1	Deviation_(um)_C16_section1_irr0.075_loop2	Deviation_(um)_C17_section1_irr0.261_loop1	Deviation_(um)_C18_section1_irr0.261_loop1	Deviation_(um)_C19_section1_irr0.032_loop1	Deviation_(um)_C19_section2_irr0.071_loop1	Deviation_(um)_C19_section1_irr0.071_loop2	Deviation_(um)_C20_section1_irr1.052_loop1	Deviation_(um)_C20_section1_irr0.669_loop2	Deviation_(um)_C21_section1_irr1.052_loop1	Deviation_(um)_C22_section1_irr1.052_loop1	Deviation_(um)_C22_section1_irr0.669_loop2	Deviation_(um)_C22_section1_irr0.234_loop3	Deviation_(um)_C22_section1_irr1.052_loop4	Deviation_(um)_C22_section1_irr0.669_loop5	Deviation_(um)_C22_section1_irr0.075_loop6	Deviation_(um)_C22_section1_irr1.052_loop7	Deviation_(um)_C22_section1_irr0.669_loop8	Deviation_(um)_C22_section1_irr0.234_loop9	Deviation_(um)_C22_section1_irr0.075_loop10
		1	0		0	3.38813	-0.50338	-1.05721	11.9699	-3.34355	6.51873	-4.619	2.26905	-0.53287	1.96132	0.761133	10.1452	6.38427	4.59996	-8.32641	0.776449	0.34223	-0.17679	-9.72181	-7.44747	1.50028	3.70433	3.44915	1.07473	-10.2598	1.91068	-0.44807	5.25279	-10.1624	-0.18611	-8.82711	4.58395	1.17465	4.1769	3.81089	4.38431	-7.06516	1.11337	-0.10209	2.48088	7.62288	4.52262	4.11777	0.108454
		3	4.05408		0.01	-0.88252	-0.36517	-0.01222	11.0659	-2.90354	6.26255	-3.7755	1.01757	1.2333	1.7451	0.267168	2.40198	6.52378	3.01375	-5.41312	1.3854	-4.32921	-3.78152	-10.0052	-8.23043	3.85755	1.29455	3.22227	0.848177	-5.01025	1.37185	-0.97745	3.8146	-10.4526	0.324098	-9.15043	3.66093	0.588962	3.87431	1.551	7.11031	-6.52396	0.128848	-1.0868	0.017616	8.02508	4.61959	5.16965	1.38321
		5	8.49502		0.02	-1.43407	-1.6616	0.94668	10.3734	-3.63009	4.51355	-3.7471	-0.2339	2.18475	1.53846	-0.07347	-1.76497	4.82178	0.376154	-2.88134	1.30077	-2.66205	-6.31166	-10.1845	-8.95229	3.20508	-0.18179	2.9954	1.00658	0.239344	0.942686	-0.49342	2.64818	-10.1834	0.771798	-10.1032	2.75743	-0.00526	3.08839	0.168557	9.3199	-4.85392	-0.23313	-0.14731	-4.88813	8.4697	5.50618	7.52474	1.13187
		7	12.6444		0.03	-1.38602	-0.43531	1.25216	9.93164	-2.58054	3.98368	-2.19681	-0.99621	-5.86349	1.71204	-0.55437	-1.19395	3.66781	-0.28409	-2.5195	0.616289	-2.70435	-10.3899	-10.3725	-8.68068	2.65069	-1.69343	3.02699	1.11908	5.06408	1.2971	0.584776	1.40562	-9.21386	1.52931	-10.5361	2.35909	-0.3471	2.29285	-0.52423	13.2982	-2.44381	-0.97895	1.26421	-6.91298	7.95608	5.8612	7.81916	1.01912
		9	16.5044		0.04	-0.9919	0.764741	1.45774	9.90532	-4.19617	5.01806	-1.66375	-1.27142	-8.01921	1.55624	-0.88622	-0.41283	2.81868	-0.24424	-3.84766	0.191744	-1.58374	-8.86406	-10.5607	-9.35884	1.7239	-2.89932	3.15403	0.349421	-2.05518	0.631431	0.838385	1.56844	-8.62973	2.02819	-10.1982	1.77292	0.463049	2.13968	-0.90763	12.6146	1.09591	-1.98661	0.373165	-8.36469	8.23483	6.26209	7.73018	1.34232
		11	20.5906		0.05	-3.8427	-0.5522	0.578448	9.879	-4.34865	5.00794	-1.93944	-1.43309	-3.20888	0.02547	-0.9652	1.24574	1.96678	1.03363	-4.74641	0.148682	1.26327	-8.7735	-10.7513	-8.72462	0.959018	-3.30854	3.23665	0.045479	-6.99478	-0.2336	0.192258	1.82964	-7.97791	2.69672	-9.80426	0.529563	0.295664	1.93182	-2.33822	12.3935	2.1782	-2.01106	0.197048	-7.29024	8.34332	6.17772	6.11775	2.63268
		13	24.8525		0.06	-3.65449	-1.53577	-0.50379	9.85268	-4.56588	5.6097	-1.55977	-1.84613	-6.82865	0.710457	-1.04418	4.28209	2.06587	1.89901	-3.99443	-1.15154	5.496	-5.05204	-10.9419	-8.21947	-0.72498	-0.99006	3.1534	-0.42994	-7.34219	-0.26526	-0.87183	2.19465	-7.28586	3.3667	-9.41038	-0.72023	0.32469	1.76205	-4.11523	13.5621	3.26264	-1.20731	-0.32523	-6.99821	9.09958	6.6845	5.81809	2.14047
		15	29.9102		0.07	-2.83777	-1.87958	-1.66135	9.38647	-4.85307	5.80215	-1.1801	-1.64105	-6.60452	-1.93618	-1.1139	4.22773	2.47381	3.14717	-3.24828	-1.3786	5.86541	-1.75221	-10.784	-7.85875	-1.88539	1.05441	3.01552	-0.58541	-6.89333	-0.28058	-0.96003	2.0143	-7.461	4.50954	-9.6482	-0.78049	0.718303	1.32471	-4.45267	12.1471	2.5659	-0.63745	-1.05049	-4.6281	8.20956	5.50521	4.54375	1.36479
		17	34.8272		0.08	-2.32022	-0.82203	-1.64892	8.85712	-3.63296	5.9669	-1.04258	-1.60698	-6.38038	-3.77778	-1.17927	2.6911	2.71003	3.43483	-2.47454	-1.32356	3.15111	0.180466	-10.5342	-7.63575	-1.01722	2.68544	3.18264	-0.43424	-6.06553	-0.72904	-1.06975	2.12397	-6.83632	4.59773	-8.6749	-1.09973	1.37307	0.729481	-5.63472	11.1168	3.43552	-0.69382	-1.67904	-3.71622	6.54709	5.56357	3.54167	1.31557
		19	41.4912		0.09	0.72016	-0.19313	-1.56838	8.98484	-3.3885	5.52751	-0.3181	-1.4303	-5.82314	-4.97726	-1.18054	0.429139	2.97596	1.02591	-2.05314	-0.79016	5.83736	0.046798	-10.2844	-8.15011	-0.03149	6.81583	3.35124	0.544847	-5.12669	-1.25609	-1.27882	3.35694	-7.1905	4.69019	-7.70161	-0.30066	2.91144	0.48254	-5.3675	9.1255	1.98278	-1.05501	-1.29222	-1.17918	7.14106	5.46422	4.01356	-0.05313
		21	47.355		0.1	0.907657	-0.19768	-1.33427	8.05476	-3.54146	7.25259	-1.95663	-1.24744	-2.81927	-6.04784	-1.10478	-0.54235	3.12292	-0.4769	-0.64997	-0.76559	-2.83086	0.349321	-10.0091	-8.43042	-2.89189	6.10107	3.51984	0.403171	-1.3318	-1.66596	-1.68823	4.6368	-6.90741	5.29398	-8.00536	-0.06029	3.21383	-0.00614	-4.71404	4.37235	1.13675	-1.43933	-1.62182	-1.59501	-1.34043	5.29591	4.67478	-1.72829
		23	54.7557		0.11	-0.23256	-0.19009	-0.62328	7.59335	-4.17954	6.9504	-2.57448	-1.0231	-3.8807	-4.17285	-1.02902	0.511139	4.08011	-1.63149	-0.22879	-4.84456	-0.32639	0.885938	-9.70178	-8.0381	-2.19317	6.45218	3.59693	0.33257	3.14934	-1.60602	-3.57119	4.85686	-6.60688	5.83896	-7.69795	0.184008	2.90442	-0.25091	-3.93166	3.35148	2.10368	-0.69134	-0.5476	-0.2075	-1.67349	4.28942	3.37167	-1.96351
		25	60.2812		0.12	-0.41714	0.523306	1.04554	7.20646	-3.76471	7.3978	-2.90305	-1.30715	-4.54211	-5.28454	-0.95326	0.672663	5.05575	-1.24098	0.136462	-3.59864	-1.2063	-1.3601	-9.05716	-7.59668	-1.03922	4.42773	3.63657	0.139675	3.2299	-1.35017	-5.48271	4.20312	-6.30634	5.9089	-6.8458	0.636467	4.03046	-0.0965	-2.35815	2.47023	2.57083	-0.06265	-0.53528	-0.0454	-0.57661	2.81138	2.97741	-1.52708
		27	67.0499		0.13	2.58129	1.00141	1.14635	6.56118	-7.02028	7.53223	-3.54943	-1.49133	-4.87097	-5.36872	-0.44317	0.903371	3.90264	0.622014	0.984211	-2.73719	-0.28098	-2.49744	-8.3162	-7.12943	-1.13481	-0.71353	3.5294	0.145738	0.672797	-1.16832	-6.73737	3.17406	-6.00581	5.90961	-5.58364	2.32247	1.98698	0.108002	-1.34868	2.03635	1.78506	0.481527	-1.12744	0.192416	-0.07826	1.36983	2.0811	-1.87075
		29	73.3232		0.14	0.713349	1.63576	0.905396	6.06146	-6.90866	8.20475	-3.78287	-2.83998	-5.44195	-5.24559	0.044437	0.727514	2.29608	1.41839	2.08206	-3.32021	3.02168	-1.81265	-6.88842	-6.87526	-1.23894	-2.29807	3.60412	0.184226	-1.9816	-1.28083	-7.03441	-0.03488	-6.12059	5.79169	-6.05664	1.51197	2.4088	0.250881	-0.18464	1.66284	0.95345	-1.1305	-0.32597	1.40885	0.22596	-0.08492	1.74103	-1.18125
		31	79.7311		0.15	-0.36843	1.04407	0.65075	4.45971	-12.7586	7.95172	-3.72605	-1.96522	-5.57531	-5.12246	-0.08513	0.453577	1.70747	1.92023	2.84762	-0.76687	1.82739	0.855207	-5.05339	-5.45187	-0.3595	-2.58257	3.67885	0.189607	-3.931	-0.80801	-7.38394	-1.92534	-6.19963	5.44225	-5.08544	0.887534	4.03956	-0.2206	2.43607	1.7516	-0.65749	-2.07054	-0.19594	1.29819	0.09572	-0.77627	1.03438	-0.63646
		33	85.7721		0.16	0.178671	-1.98328	0.478909	3.35961	-13.0063	7.30307	-3.19849	-2.08308	-4.92386	-4.99933	-0.16132	0.70614	0.090379	1.23944	1.92942	-1.5056	-1.23362	-0.87521	-3.48979	-4.48688	-0.79225	-1.17655	3.75358	0.157756	-6.30083	-0.8249	-7.55553	-0.33513	-7.94293	5.13636	-4.91305	0.038331	5.78257	-0.62212	2.1656	1.50284	-1.44782	-2.71659	0.186403	-0.11286	-0.01075	-0.91126	0.069555	2.29959
		35	91.763		0.17	0.001419	-5.83601	0.366296	3.38143	-13.254	7.93945	-2.64514	-2.5222	-4.33585	-4.87619	-0.18207	-0.18287	0.038541	-0.89145	1.12542	-1.61658	-0.53356	-0.47564	-1.4243	-2.64084	-0.52741	0.953354	3.82831	0.125905	-6.54724	-0.42228	-7.79901	-0.00266	-7.57878	4.77758	-4.33761	-1.22738	1.71387	-1.40754	1.55023	1.76372	-1.58082	-3.68048	0.828381	-1.72845	0.507932	-0.69087	-0.73983	3.61681
		37	98.7278		0.18	-1.15138	-5.37621	0.268308	3.07439	-12.644	7.65515	-1.66862	-3.08347	-4.21603	-5.0428	-0.26066	-1.27085	-0.22354	-2.22692	1.0575	-1.70753	0.39882	0.079196	0.266154	-2.09913	0.583665	1.31565	3.95667	0.324209	-6.04809	0.080443	-7.40612	0.810314	-7.46669	4.44042	-4.33593	-3.55671	0.795393	-2.18922	0.220655	2.93254	-1.04911	-3.17159	-0.22445	-3.07837	0.124347	0.047355	-0.77027	3.11901
		39	103.05		0.19	1.26537	-3.42881	0.170321	3.32738	-13.9998	7.39344	-1.07611	-3.88157	-4.50695	-4.47575	-0.34196	-1.06685	-1.73531	-3.92413	0.452501	-1.71399	-1.41679	0.431948	0.163659	-1.51485	1.11411	2.12058	4.14199	0.077875	-5.07519	-0.26756	-6.80066	0.500394	-7.33302	4.18152	-4.13657	-2.87745	0.418918	-2.90616	0.258804	3.59512	-0.52884	-2.57257	0.464012	-2.44685	0.416204	1.31636	-0.18213	2.54301
		41	107.592		0.2	3.30994	-0.48947	0.11268	3.83317	-13.4875	7.13389	-0.75443	-4.62288	-4.86593	-3.88557	0.106614	-0.00403	-2.34283	-3.96587	-0.10889	-1.50936	-1.92671	-6.55871	-0.89783	-1.25465	-0.60001	2.64745	4.3273	0.105778	-1.89822	-0.33526	-5.74169	-1.3952	-8.19424	3.99661	-3.92456	-3.0138	0.328149	-2.60965	-0.076	1.9932	-0.31347	-2.79548	0.935915	-2.1917	0.72881	1.89806	0.351556	0.605905
		43	113.432		0.21	0.243152	2.03417	-0.00745	4.34999	-15.5261	6.87434	-0.89853	-4.48461	-5.15118	-2.74971	0.878491	1.17121	-2.54256	-3.17552	0.098404	-2.45338	-3.90218	-6.16042	-2.03884	-0.75684	-1.8955	3.07927	4.14855	0.396059	-0.75403	-0.50856	-4.65508	-1.07331	-7.58417	4.03574	-3.46066	-2.15591	0.257334	-2.68832	0.290424	2.07468	-2.28509	-3.14632	0.073581	-2.80812	1.71681	1.95009	1.44849	-2.10941
		45	118.819		0.22	-0.15547	1.50686	-0.40823	4.86636	-14.9753	6.43705	-1.19458	-3.45233	-5.42095	-1.55031	0.778238	2.00763	-2.94396	-1.58036	-0.51804	-2.90204	-1.32345	-1.85356	-2.8762	0.381245	-3.47071	4.33754	4.05225	0.374361	1.53247	-0.87354	-3.32732	-1.05348	-6.87928	3.9157	-3.2802	0.783842	0.174716	-2.3785	0.360338	2.53779	-2.10606	-3.72201	0.240728	-3.01454	2.49934	2.37541	1.72759	-2.69665
		47	123.981		0.23	0.885001	1.45847	-0.18888	5.37883	-14.8614	5.83744	-1.49106	-3.33067	-5.69072	-0.5768	-0.79274	3.33474	-3.12831	1.95022	-0.6185	-3.01091	-1.76036	-0.38268	-3.76863	2.02091	-4.7692	5.14529	4.0284	-0.2861	2.4043	-1.25413	-0.45786	-1.46956	-5.30727	3.7217	-3.42036	2.07608	0.087754	-2.01061	0.425486	3.85103	-2.80789	-4.26055	1.76277	-2.45403	1.45507	2.01957	2.29636	-2.21222
		49	130.721		0.24	3.57951	3.19686	0.42916	5.58116	-14.509	5.10076	-1.78754	-4.33441	-5.95356	-0.06884	-2.09569	3.34229	-4.26516	4.48911	-2.42939	-3.24395	1.15251	-1.60345	-4.87656	3.32183	-6.23331	2.24451	4.00455	-0.75577	2.37352	-1.36845	0.990322	-0.86305	-5.23697	2.61753	-2.63121	2.43307	0.212429	-1.78646	0.830194	2.84046	-3.27372	-4.06596	1.56156	-2.76749	0.757349	1.73039	2.11197	-1.44476
		51	137.702		0.25	4.48687	3.86937	0.896811	5.76503	-13.7116	4.32215	-1.97539	-3.47427	-5.96641	0.237822	-1.5404	3.67195	-4.68207	4.99639	-2.75241	-3.50299	-1.49866	-5.30726	-5.94984	4.01168	-7.30047	1.09688	3.9807	-1.16994	1.51742	-1.36415	1.11315	-0.97465	-5.00042	2.4399	-2.52422	2.34434	0.647744	-1.169	0.778121	3.88851	-3.12932	-2.38362	1.36254	-2.45424	-0.39858	2.03517	4.1071	0.292516
		53	143.677		0.26	3.96067	3.15885	1.35103	6.59624	-13.0574	3.4129	-2.15239	-3.02767	-4.85324	0.228334	-0.96167	3.67189	-4.58847	2.87013	-2.36344	-3.74377	-1.05908	-5.52725	-6.98782	5.01071	-7.73474	-0.94754	3.84797	-1.39615	0.855752	-2.03519	0.87375	-0.79894	-4.56636	2.4936	-2.41723	2.58241	0.740479	-0.77012	0.522845	5.68591	-3.23635	-1.76482	1.45373	-2.21963	-1.21731	2.62408	4.76267	0.878187
		55	148.621		0.27	2.88794	4.63088	1.48171	5.69972	-12.5895	2.33422	-2.23899	-2.47751	-4.44533	1.08309	-0.19606	1.41155	-5.12903	-3.82763	-1.19024	-3.56318	-0.98064	-6.8771	-7.60804	5.70814	-5.52602	-2.80642	3.88837	-1.43297	0.448314	-3.55004	1.05815	-0.43522	-3.82295	2.74608	-2.31024	2.97606	1.15208	-0.78459	-0.01694	4.27635	-3.56496	-0.53971	2.42948	-1.48739	-1.09682	2.37974	4.13509	1.1497
		57	153.154		0.28	1.62178	4.02159	0.875774	3.37519	-12.3926	1.33649	-2.68711	-1.82191	-4.03741	1.70943	0.876016	-1.73304	-4.28639	-4.34979	-0.41326	-3.38259	0.35983	-6.11695	-8.21617	6.59721	-2.46778	-3.83927	3.92877	-1.27903	-0.2872	-4.65884	1.90788	-2.41241	-4.53622	1.97043	-2.20325	2.62124	2.20844	-1.37746	-0.55979	2.90335	-4.38416	0.591208	0.961529	-1.63061	-0.1282	2.10966	3.17728	1.71187
		59	159.337		0.29	1.20573	1.3631	0.886261	1.36821	-12.2061	0.801117	-2.60605	-1.21543	-3.67038	2.29599	1.55083	-1.39286	-3.8461	-3.34622	1.66339	-3.0776	2.79484	-5.49768	-8.90756	7.41965	-0.14774	-3.90503	4.00377	-1.25005	-0.64381	-4.7819	2.11383	-4.424	-2.86997	1.95975	-2.14318	3.8708	2.72311	-2.23505	-0.53921	2.64025	-2.74154	1.92607	1.75643	-0.7719	-0.88549	3.02162	1.50284	2.14677
		61	162.761		0.3	-0.48651	0.28355	0.935486	-2.10406	-12.4536	0.32188	-3.07955	-0.67547	-4.04949	2.61138	2.04374	-0.18769	-1.90958	-2.22969	3.22785	-4.22966	1.39698	-5.437	-9.20215	7.29715	1.13709	-4.28673	4.15632	-1.47001	-1.62902	-3.36565	2.97281	-3.99799	-1.824	1.78293	-2.09788	3.90315	3.73503	-1.45125	-0.57651	1.5913	3.80213	3.44028	-1.66163	-1.99866	-0.14801	1.33698	-0.59221	2.54874
		63	168.421		0.31	-0.82819	1.44959	1.03212	-2.10875	-13.0928	-0.11331	-3.30255	-0.35857	-4.42859	2.20899	2.02839	1.21422	-1.27546	-0.20493	3.12896	-4.09662	4.095	-5.0013	-8.72203	10.3425	2.66914	-4.70694	4.30886	-1.70172	-2.76672	-2.50406	4.91928	-4.44107	-0.77802	1.48293	-1.78935	6.10794	4.76124	-1.22038	-0.866	1.28868	5.48764	4.04614	-3.14621	-2.11218	1.77997	-0.14084	-1.40824	3.10482
		65	172.042		0.32	-0.29998	1.89952	1.38856	-3.04793	-15.5861	-0.35944	-3.56062	-0.39643	-4.80769	2.491	2.03179	1.0876	-0.38095	1.86983	4.8914	-1.73353	5.0253	-6.80835	-8.17526	9.55887	2.2408	-5.39933	4.46141	-1.45708	-3.48099	-0.95721	4.89897	-5.19016	-0.9079	0.75839	-1.51477	8.72053	5.72424	-1.31005	-2.16551	0.901715	3.67284	3.25267	-3.89415	-2.49502	2.78078	-1.09149	-1.70019	2.69983
		67	178.791		0.33	2.19966	1.77764	1.69474	-4.19413	-14.5169	-0.36554	-3.17686	-0.91159	-5.18679	2.09565	2.2287	0.567754	3.18203	3.91606	5.7709	-1.78912	-0.40438	-4.45368	-7.43264	9.32326	2.39317	-6.32846	4.50475	-1.27538	-6.52322	-0.37241	4.80526	-5.77188	-0.44499	-2.40376	-1.67628	8.93495	7.04308	-1.82215	-5.14839	0.338169	3.17046	3.33489	-2.00068	-1.93401	3.34411	-2.18684	-1.13365	2.66139
		69	183.344		0.34	0.892028	2.07898	0.958608	-5.60993	-13.0469	-0.33962	-3.80821	-0.09204	-5.5659	2.51097	2.42562	-0.5958	2.84554	4.22662	5.09543	-1.78496	-3.1413	-6.42441	-7.54446	9.30479	3.22237	-4.29277	4.15788	-1.18792	-7.40426	0.217021	3.40627	-5.96085	-0.49677	-0.552	-1.91824	7.2015	7.91127	-3.01612	-6.58134	0.257226	1.81686	3.28035	-1.05169	-3.15435	3.2354	-1.73107	0.222636	1.54144
		71	189.95		0.35	-1.74811	2.19116	0.074943	-5.75577	-13.8815	-0.29214	-4.27944	-0.40215	-5.945	2.48173	2.44153	-2.42681	1.59983	4.04223	5.11282	-1.49632	-2.47773	-4.51416	-7.40216	8.79101	2.39584	1.9167	4.70522	-1.02148	-8.19845	0.525783	1.91213	-7.0808	-1.70034	-3.55794	-1.76769	6.34569	8.50544	-2.33405	-7.00204	0.193493	0.014072	1.89059	-0.28252	-7.59291	1.56617	-1.93511	1.44094	-0.75897
		73	197.446		0.36	-3.69761	1.62921	-1.07986	-5.95071	-14.342	-0.36401	-4.08237	-0.71226	-6.3242	2.45248	2.24678	-2.61866	0.116671	2.7454	3.51879	-0.70195	-0.67948	-4.95404	-7.06443	7.8508	1.85387	5.34894	4.74756	-1.07444	-7.90507	0.782914	0.524243	-5.81538	-2.75268	-4.81602	-1.60541	5.85353	8.89863	-2.09868	-7.04001	-1.13775	-0.58549	-0.13143	-0.80622	-9.51699	1.83196	-0.00175	2.48699	-0.90952
		75	204.446		0.37	-4.25528	1.65461	-2.07794	-6.73012	-14.1798	-0.55318	-3.81123	-2.00913	-8.31227	1.80751	2.05202	-2.326	-1.2173	1.15202	1.40902	-1.30959	0.26656	-6.32271	-6.87713	7.713	0.655939	4.73592	4.78989	-1.37943	-8.29342	1.04151	-0.06395	-5.22986	-3.42768	-4.62995	-1.69771	5.54085	8.86613	-2.02856	-7.36568	-2.06922	-2.07748	-0.53878	-2.08101	-11.7515	1.13055	-0.51393	3.2819	-1.72441
		77	211.478		0.38	-4.21654	0.790498	-2.32119	-6.64893	-14.0175	-0.70349	-3.9147	-2.34736	-8.60772	0.332869	1.89163	1.5726	-3.18834	-3.03903	-0.93484	-1.09654	0.320953	-6.36102	-7.49607	7.40706	-0.54918	3.54018	4.83223	-1.32908	-6.56516	1.48338	-0.82031	-6.02755	-4.77477	-4.33135	-1.80687	5.7335	8.96295	-2.30928	-5.89112	-1.43105	-2.96866	-1.38215	-2.55115	-8.37953	-0.23436	-0.55776	3.20251	-3.25433
		79	219.08		0.39	-2.57897	1.27424	-2.22666	-6.00186	-13.8553	0.160297	-3.91581	-0.24199	-8.72318	0.20262	2.1402	1.68612	-3.98664	-5.07362	-3.01846	-1.05169	-0.30082	-5.12128	-7.49422	5.99855	-1.3367	1.50722	4.87457	-1.46532	-4.20837	1.40488	-1.64563	-5.68199	-4.72989	-4.05788	-1.91602	5.55133	8.90985	-1.78597	-3.10085	-0.55803	-4.47211	-2.20238	-2.37903	-5.87235	0.377035	-0.52419	2.68636	-3.6542
		81	225.105		0.4	0.111102	0.092554	-1.92761	-5.35479	-12.5471	0.133879	-3.40016	-1.3439	-9.30184	0.072371	2.57459	2.11847	-3.91182	-5.36633	-5.51176	-0.82597	-0.91387	-4.357	-7.47539	6.06685	-1.87509	-0.85827	4.52181	-1.3467	0.425607	1.49632	-2.16891	-7.26465	-5.01098	-4.0925	-1.80628	5.46073	8.99529	-1.90576	-0.048	-0.7884	-5.15839	-2.55774	-3.65177	-8.52674	0.228492	-0.3365	1.7963	-3.64969
		83	229.815		0.41	0.826349	-0.68926	-1.52994	-6.90927	-11.1525	0.131536	-3.88065	-1.84358	-9.18315	-0.38498	3.7009	3.56601	-3.83391	-4.21936	-6.84352	-0.53699	-0.71971	-5.6799	-7.72377	4.82783	-2.44453	-4.36643	4.38358	-1.1501	1.33244	1.75944	-2.27393	-7.55895	-4.89023	-4.22861	-2.26893	5.36221	8.71794	-2.05424	0.768993	-0.2111	-5.83931	-1.73975	-2.66061	-7.86652	-0.15033	0.053984	1.02871	-3.08506
		85	234.681		0.42	0.578535	-1.92199	-0.54179	-7.17487	-9.74485	0.096102	-3.61263	-0.22729	-7.90305	-1.04886	3.83887	3.79071	-3.4678	-1.62413	-7.09564	0.230699	-2.50688	-9.62517	-7.33403	4.58435	-1.32821	-5.82622	4.26966	-1.16238	0.82623	1.73015	-2.20763	-8.29644	-5.33249	-4.75309	-1.80982	4.95629	7.89942	-1.18056	2.70413	0.179397	-4.3064	-2.52662	-3.88859	-6.18773	-0.5357	0.815178	-0.25094	-2.22179
		87	241.105		0.43	0.335308	-0.18603	0.460561	-7.59707	-8.33721	0.866601	-3.71492	-0.87675	-6.62295	-2.23843	3.51155	3.47293	-3.60327	2.54942	-6.60239	0.799918	-4.89769	-8.73542	-7.31892	4.20107	-1.50037	-4.75039	4.45908	-1.25484	-1.01347	1.85041	-1.4434	-9.55	-5.50219	-5.42131	-1.68639	4.1429	7.23116	-1.23567	1.89798	0.883732	-4.53709	-1.18589	-1.73619	-4.50715	-1.02036	1.33216	-0.66386	-0.84455
		89	245.788		0.44	1.49606	0.342766	0.660421	-7.55859	-6.80654	0.815059	-3.42119	-1.38455	-6.45345	-2.12833	2.97266	3.54812	-2.36757	4.4644	-4.49979	0.96521	-3.14685	-6.20926	-6.09533	3.56556	-1.00823	-3.1579	4.68538	-0.97521	-3.00253	1.69429	0.121047	-9.17638	-5.54371	-5.63714	-0.19803	3.077	6.50267	-1.22253	1.23129	1.45481	-4.59508	-1.5212	-2.59501	-2.5496	-0.18859	1.9597	-0.4564	-0.6604
		91	251.765		0.45	-0.01991	-0.38921	1.06295	-7.4335	-5.03793	-0.14161	-3.29836	-1.39228	-6.81582	-2.01823	1.13732	4.06292	-2.16548	6.55264	-1.33892	1.31151	-0.89386	-2.20838	-5.44754	2.87372	-0.19121	-1.14384	4.67032	-0.76183	-3.7453	0.797971	0.138624	-9.54121	-6.79032	-5.85297	1.67662	2.12335	6.37102	-0.57985	-7.219	1.65027	-4.95139	-1.70945	-3.27811	-0.4251	0.103165	3.14604	-0.33472	-0.63681
		93	258.055		0.46	0.332201	-0.42704	1.80215	-7.30841	-3.29405	0.213171	-3.88528	-1.05153	-6.13748	-1.74724	-0.50633	4.10006	-1.78355	6.74003	0.584207	1.74815	-1.10364	-0.58005	-5.31173	2.41433	-4.07843	1.76882	4.57756	-0.15732	-4.9508	0.113661	-0.00088	-9.4493	-6.44256	-5.84498	1.32888	1.27463	4.40525	-0.81504	-8.69308	1.39291	-4.79999	-0.59088	-3.35559	1.83606	-0.06634	3.27098	0.256439	-0.61874
		95	262.657		0.47	-1.49615	-0.34185	2.52362	-6.75177	-1.58283	0.675293	-4.25572	-0.33061	-4.1707	-1.1367	-1.83798	5.69173	-1.53875	6.66831	1.42883	1.87313	-0.13921	1.00217	-4.66783	1.99811	-4.29276	2.9985	4.81134	-0.46325	-5.71309	-0.38593	1.72351	-9.60202	-7.30912	-5.6213	-0.77367	1.44729	2.53481	-0.68554	-5.86719	0.620278	-3.18542	-0.97056	-0.48281	-1.01929	0.949501	1.86606	1.31524	-0.12378
		97	268.062		0.48	-2.27314	-0.0639	2.61851	-6.1713	-0.69667	1.49898	-4.38883	-0.48405	-3.94961	-0.52616	-2.71006	4.68778	-1.11413	5.91674	1.42139	1.30827	0.198797	-0.20711	-4.15426	2.0218	-3.20972	1.5935	4.65325	-0.81524	-5.9646	-0.57305	4.21425	-9.19927	-7.99782	-5.57477	4.33293	1.91011	2.51125	-1.07452	-1.76169	-3.82841	-0.33089	-2.32934	-1.4008	-2.18268	1.99145	0.463362	2.13062	-0.5809
		99	274.012		0.49	-1.0075	2.65612	1.31412	-3.09793	0.158568	1.24855	-4.39319	-0.48417	-4.0241	-0.03045	-3.5589	2.51238	-1.34595	2.99613	2.1281	0.45907	0.306653	-5.78503	-3.74026	1.8736	-0.33769	1.96588	5.03126	-1.80669	-6.04554	-1.0234	4.52705	-7.06877	-8.20073	-6.53694	4.91662	1.88254	2.07597	-1.5379	-0.1625	-2.91215	0.23247	-1.80528	-5.12355	-3.53951	3.11707	-0.82796	2.3299	-0.58652
		101	281.448		0.5	0.209387	3.56096	0.994242	-2.26754	0.713567	0.82323	-6.51771	-0.34065	-4.09859	0.076425	-3.41002	3.01577	-0.34594	-1.3919	2.29361	0.291109	0.083028	-6.50583	-3.69702	2.13043	0.632606	1.6094	4.88852	-0.41666	-2.55262	-1.8253	4.40999	-8.82682	-8.32233	-5.18578	4.61819	1.77142	1.83407	-0.95087	-0.68593	-2.54386	-0.41528	-1.82616	-4.27393	-5.74333	1.80379	-1.45173	0.324642	-0.383
		103	287.573		0.51	1.91335	2.58309	0.229702	-1.68784	0.383258	-0.34512	-7.51128	0.020161	-4.15972	0.183296	-3.4548	3.07898	-0.33349	-3.28874	1.97489	-0.79705	-4.30468	-4.99142	-4.31558	2.33873	0.302148	0.376554	4.62664	-0.72944	-1.8682	-2.8531	3.73036	-10.6157	-9.01074	-5.29194	4.86278	1.54502	1.46071	-1.248	1.17322	-1.5228	-0.63166	-2.33024	-2.03837	-5.887	-0.10555	-1.64284	-0.86327	-0.34587
		105	293.529		0.52	2.79522	2.86771	-0.84397	-0.63198	0.328747	-1.51346	-6.76059	0.487249	-4.45111	-0.15504	-3.62794	4.07935	-0.87939	-4.04662	1.59857	-1.98501	-4.2411	-3.5064	-4.5132	2.30144	-0.04397	-1.11245	4.2763	-0.99059	-0.40061	-3.80001	3.89489	-10.5377	-7.85479	-5.97636	4.70006	1.28921	0.722714	-1.63751	4.79031	0.123322	-0.75876	-2.70695	0.27518	-7.07775	-1.41681	-1.67155	-2.04564	-0.04175
		107	298.564		0.53	3.63225	1.73712	0.310907	0.476188	0.340274	-1.48864	-6.50845	1.02463	-5.05028	-0.87682	-3.49627	4.32884	-1.07301	-3.5846	0.559087	-3.10992	-3.58198	-3.57209	-4.60727	1.88464	-0.28453	-3.49073	3.70281	-0.99749	-0.0049	-4.16532	4.46812	-11.2387	-8.10149	-5.56993	4.52122	0.18156	-0.45327	-1.99986	3.23012	3.00077	-2.16006	-2.57489	-0.83349	-6.92481	-2.06508	-0.91109	-2.64176	-1.45863
		109	302.83		0.54	3.88929	-0.08192	1.03138	2.29916	0.164835	-1.24054	-6.28	1.56201	-5.53435	-0.50634	-3.29942	3.33433	-2.20003	-3.38389	-0.46626	-4.02322	-1.41294	-1.60356	-4.66536	2.24532	-0.67052	-4.95436	3.50857	-0.72834	-0.18195	-4.32938	5.78059	-11.3396	-8.71355	-5.44271	4.81314	-0.11691	-1.19965	-2.39115	-2.51317	3.71645	-2.6362	-3.03653	-1.51554	-8.20167	-2.48085	-0.98445	-2.51722	-2.5517
		111	307.935		0.55	1.94705	-1.788	0.880169	4.19563	0.041612	-0.99243	-5.12611	2.09939	-6.01842	-1.16348	-2.90181	1.46712	-2.43401	-2.64799	-1.08403	-4.17941	-4.70944	-0.1432	-4.54644	2.29213	-0.07168	-4.38653	3.44515	-0.39876	-1.28286	-4.09887	5.68361	-9.95449	-9.4015	-5.28853	4.83133	-0.74633	-1.16929	-1.96311	-4.48749	3.79012	-1.73674	-2.75671	-2.29714	-8.80204	-1.90347	-1.17451	-2.24215	-2.87465
		113	312.572		0.56	-0.22378	-1.85158	0.414887	5.79865	-0.20725	0.306127	-4.56823	2.63678	-6.50248	-1.17644	-3.87073	1.02716	-2.7013	-0.90795	-1.91037	-4.17579	-4.77141	1.0082	-4.38901	2.55057	0.076669	-3.66437	3.80242	-0.21062	-1.40617	-3.95589	6.28352	-7.91704	-9.5292	-5.35236	4.49346	-0.80242	-0.61076	-2.52378	-7.48451	0.225299	-2.74778	-3.17891	-4.19756	-7.43542	-1.35654	-1.5985	-2.17631	-3.01957
		115	317.702		0.57	-0.51311	-1.30134	0.085096	7.35639	-2.40639	1.10413	-4.08528	3.17416	-6.98655	-0.86579	-4.06155	-0.30952	-2.38182	4.11208	-2.63283	-3.70606	-3.93238	1.70743	-4.0686	3.55308	-0.55377	-3.14578	3.98973	-0.2563	-2.36512	-4.19012	4.22649	-6.36697	-9.37208	-5.04258	4.16714	-0.9425	0.45974	-2.82274	-8.78879	-1.15105	-4.18355	-2.83325	-0.59741	-8.4532	-1.50292	-1.10491	-2.68882	-3.01306
		117	324.042		0.58	0.512629	-0.24843	-0.19611	8.91412	-1.03366	1.58574	-3.7235	3.34989	-6.6427	-1.2539	-3.70046	-0.10067	-1.15651	6.92359	-5.11874	-2.91182	-1.40417	-4.71631	-3.88451	3.76277	-0.62932	-2.04521	3.39873	-0.76476	-3.40389	-4.09806	4.27456	-6.47914	-8.89257	-4.43927	3.86883	-1.94652	1.25225	-3.45965	-8.26696	-1.47128	-3.86617	-1.49911	-0.15161	-8.84933	-0.73749	-0.71178	-2.80288	-3.0808
		119	329.457		0.59	-0.46694	0.520688	-0.67123	5.77504	-1.25837	1.53113	-3.36172	3.06383	-6.00515	-1.65364	-3.29926	0.412139	-0.11335	8.10675	-5.42934	-2.56732	-1.85997	-6.21539	-4.03948	4.63222	2.9421	-2.41267	3.69111	-1.2193	-4.06232	-3.72182	2.6014	-7.23966	-6.13601	-4.21007	2.42093	-2.66876	2.27404	-4.11681	-8.03358	-1.44625	-3.857	-1.22144	0.269276	-6.74996	-0.27688	-0.95932	-2.78631	-2.71984
		121	334.423		0.6	-1.55906	3.35015	-1.02547	10.4531	-1.74646	2.27764	-2.20338	2.77778	-5.3676	-1.82603	-2.8033	1.12335	-0.14424	6.59928	-6.0844	-3.26764	-1.34219	-6.42781	-3.32896	5.19753	2.8787	-3.11863	3.70574	-1.3706	-4.82834	-3.59924	1.6718	-9.13236	-4.80508	-4.18089	1.11525	-3.02061	2.45735	-4.33807	-7.37375	-1.96411	-3.43594	-0.83397	-1.05713	-5.98272	-0.10827	-1.46364	-3.22066	-2.7272
		123	340.691		0.61	-1.37965	3.56664	-1.48774	9.42	-3.36859	2.78647	-1.26508	2.57226	-4.73005	-1.81681	-2.8069	1.89774	1.18351	5.98372	-5.97417	-1.03197	-2.12911	-4.22794	-2.34869	4.90978	1.44759	-4.5698	3.72037	-1.5007	-4.80368	-3.26987	0.924243	-10.1478	-2.35464	-3.39854	1.88452	-2.65649	2.63745	-4.42427	-6.32701	-1.87175	-3.75441	-0.17856	-2.00025	-4.21381	-0.46324	-0.38823	-2.96796	-2.37771
		125	345.599		0.62	-3.14411	-0.58498	-2.18433	8.23294	-4.67685	2.34276	-0.93731	2.39331	-5.37221	-2.03767	-2.47039	2.12457	1.56855	1.81626	-4.98368	-0.2724	-2.60463	-4.75299	-2.39848	4.89635	-0.40609	-6.59684	3.735	-1.46973	-3.7289	-3.3919	0.010524	-9.96858	0.520044	-3.06865	-0.6865	-3.31981	3.14861	-4.23204	-4.74473	-2.193	-1.99762	0.218037	-2.35469	-1.23832	-0.83424	-0.47802	-2.53202	-2.03712
		127	349.226		0.63	-2.66571	-0.63647	-1.45591	7.91096	-4.84372	2.39937	-0.51694	1.48206	-5.81985	-2.25853	-2.20319	1.02922	2.20418	-10.183	-3.294	0.122753	-6.82569	-3.24357	-2.42584	4.68701	-1.80283	-6.73588	3.92919	-1.55489	-2.72644	-1.21803	-1.01493	-10.202	-0.69168	-3.36991	0.191573	-3.27573	3.82856	-4.28408	-2.26917	-0.926	-2.41954	0.142889	-3.75898	-1.15212	-0.89326	-0.63867	-2.37544	-1.71829
		129	354.196		0.64	-2.46468	1.09306	-1.23427	7.47481	-4.82541	3.01796	-0.37817	0.792226	-5.79702	-2.47939	-2.5705	1.08851	2.07362	-11.834	-2.1405	0.232892	-5.41369	-2.73359	-2.57238	4.33879	-0.41952	-6.41454	3.81234	-2.17007	0.272318	-0.77379	-1.18085	-9.36417	-1.78128	-3.24779	-0.26783	-2.50302	3.98521	-4.24764	1.19854	0.038461	-2.24411	0.157056	-4.97515	-5.17798	-0.53431	-1.11948	-1.90522	-1.30089
		131	359.336		0.65	-1.99043	1.38752	-1.47858	5.78439	-4.84509	2.90824	-0.40343	0.453787	-6.44566	-2.35223	-2.80544	0.273627	1.72186	4.18004	-0.69953	0.248084	-4.57044	-3.41611	-2.52698	4.61115	-0.04485	-5.99352	4.0631	-2.01509	0.570276	-0.92838	-0.55484	-8.54408	-2.65261	-2.8199	-0.78421	-2.37669	4.33363	-3.90074	4.01285	-0.525	-1.2474	0.573909	-4.15127	-6.36907	-1.13764	-1.48585	-1.42703	-1.45976
		133	4.69431		0.66	-2.13784	0.985685	-1.88937	5.8302	-6.35294	2.7908	-0.61157	1.08895	-7.12472	-1.7702	-2.88961	-0.32637	1.06349	-3.74859	1.18274	0.335144	-3.54789	-6.88872	-2.55693	4.59677	-0.98887	-4.86278	2.47746	-1.65766	0.634383	-0.69389	-0.38871	-9.27286	-3.71456	-2.84351	-0.91753	-2.6202	4.15519	-3.47419	6.51707	0.282078	-1.42215	0.53152	-3.72064	-6.28753	-1.88449	-1.68496	-1.21537	-1.7504
		135	9.33474		0.67	-2.69092	0.841587	-2.25337	5.48764	-6.55963	2.67337	-1.08997	0.94596	-6.53949	-1.21304	-2.58837	-0.90389	0.956036	6.18858	3.59164	0.530361	-2.77822	-4.67406	-1.97216	4.33758	-1.12648	-4.11699	4.30781	-1.43343	-0.85451	-1.85898	-0.02759	-7.00141	-5.18508	-3.19558	-1.03716	-3.32806	4.345	-2.8101	3.89061	-0.3373	-1.535	1.00529	-3.42258	-4.69518	-2.83304	-1.63077	-1.2063	-1.46908
		137	14.2985		0.68	-3.10945	-0.06999	-2.42763	3.06986	-6.68173	2.55593	-1.42759	0.198367	-5.50565	-0.78326	-3.03446	-0.29136	-0.31991	4.81452	5.22096	-0.36727	-2.56256	-1.60094	-2.06668	4.36915	-1.3114	-2.56248	4.1487	-1.43046	-0.96104	-1.99653	-0.04045	-5.66416	-6.37906	-3.0106	-1.15625	-3.94866	4.29884	-3.06935	2.7861	0.785374	-2.3851	1.25718	-3.24878	-3.6015	-2.49758	-2.463	-1.31377	-0.6789
		139	18.2877		0.69	-2.90122	-0.39905	-2.41132	3.64979	-6.19352	2.36857	-1.40129	-0.58583	-4.83635	-0.59796	-2.17155	0.368411	-2.74379	2.87744	5.0346	-0.41047	-4.12481	-4.45291	-2.52156	4.07802	-1.49409	-1.17894	2.38848	-1.64254	-1.50211	-2.46658	-0.62011	-6.9831	-6.45714	-2.94958	-1.18878	-3.52631	4.45297	-3.14562	2.65694	2.48021	-3.09217	0.910721	-1.27872	-3.32932	-3.93305	-2.31026	-1.81659	-0.79566
		141	24.6298		0.7	-0.90832	-1.15112	-2.39501	2.46909	-6.02239	1.971	-1.10914	0.309076	-4.20154	-0.41266	-1.34635	0.282161	-3.52112	1.63243	3.04486	0.281339	-5.95158	-7.97992	-2.79413	4.24819	-0.91256	-1.24965	1.8391	-1.62683	-3.43589	-2.75003	0.564428	-6.82008	-7.26224	-3.09236	-1.23205	-2.16504	4.35486	-2.94383	1.62074	3.36497	-3.05237	0.813279	-0.94117	-2.2146	-3.63287	-2.12225	-2.95642	-1.11458
		143	29.4983		0.71	-2.19835	-2.1064	-1.96435	1.89325	-5.92501	1.49555	-1.07024	-0.3482	-4.40627	-0.22736	-1.45424	0.618249	-4.57601	0.369766	1.5217	-0.92834	-6.44626	-7.71004	-4.03759	3.76839	0.26593	-0.27558	1.62239	-1.86081	-4.54826	-3.00666	1.35976	-10.4744	-8.41092	-2.34735	-1.65199	-2.39005	4.29824	-2.95697	0.816941	3.1219	-3.19667	-0.42776	-2.07763	-3.51697	-3.20072	-2.42332	-3.35991	-1.19531
		145	35.6156		0.72	-2.7749	-3.84265	-1.24975	1.3147	-5.71971	0.8272	-1.02787	-0.1932	-4.98984	-0.04206	-2.43345	1.28742	-4.72154	-0.72159	0.478735	-2.13802	-5.42076	-5.58469	-5.35408	3.33367	-0.12401	1.01095	2.1635	-1.51709	-5.42447	-3.19958	2.74086	-11.9712	-8.574	-2.61068	-2.09032	-1.17448	3.41624	-2.63684	0.386485	1.94798	-2.6394	-1.48266	-2.10753	-3.81661	-1.50744	-2.17189	-3.47121	-0.91783
		147	39.9005		0.73	-3.8971	-2.21577	-0.61436	1.73551	-5.63197	0.158854	-0.68929	-0.75326	-5.90348	2.25219	-2.6718	2.85258	-4.86233	-1.83357	-0.56003	-1.86832	-1.53434	-3.80947	-5.74003	3.14307	0.394509	0.550506	1.44166	-1.33868	-6.68711	-3.1883	3.55225	-12.4895	-10.8392	-2.24272	-2.62994	-0.49429	2.43266	-3.2123	-0.04742	0.685625	1.17302	-2.50044	-3.36336	-2.49585	-1.10996	-1.456	-2.93729	-1.7864
		149	45.556		0.74	-4.43012	-1.98829	-0.18557	1.53567	-5.38694	-0.1025	-0.08275	-0.71584	-6.81711	2.30801	-1.02072	2.70892	-5.08865	-5.83764	-1.38546	-1.09336	-3.11175	-3.70137	-6.0703	3.12966	-0.74891	-0.1022	1.20724	-1.05742	-6.7473	-2.99825	3.92528	-11.3554	-11.5392	-2.16058	-3.18695	0.395064	1.68253	-3.06479	-0.48349	0.282639	0.361427	-3.39916	-3.53647	-0.034	-0.39119	-1.41921	-3.11272	-2.31253
		151	49.5711		0.75	-4.25793	0.075164	0.883756	1.15933	-5.14191	-0.18302	0.163244	0.580862	-7.31129	3.31684	0.051313	2.15028	-4.84207	-6.29266	-2.06322	-0.84019	-5.71189	-8.21792	-6.1458	2.75949	-1.25564	-1.40702	1.22105	-1.54817	-6.37271	-3.10086	2.94324	-9.3315	-11.3254	-2.06487	-3.74395	0.212956	1.15585	-3.02114	-0.16059	-1.30035	-0.12031	-4.06359	-4.03809	1.26817	0.348296	-1.46194	-2.07954	-3.30008
		153	54.4382		0.76	-5.07077	0.438418	1.12609	1.53603	-6.07148	-0.2546	-0.3389	1.38619	-7.23094	3.74976	1.02252	1.31991	-3.70122	-4.4766	-2.35851	-0.64617	-10.0188	-8.7238	-5.37499	2.28126	-2.0491	-2.75302	1.23486	-2.0683	-6.36644	-3.15217	2.19489	-8.74448	-9.76606	-1.70082	-4.30096	-0.2959	0.306927	-2.88063	-0.08003	-1.73855	-1.05978	-4.83234	-3.93759	3.51065	-0.13006	-1.15969	-1.58475	-4.07945
		155	58.0781		0.77	-6.01413	0.608517	1.26716	2.30873	-5.61207	-0.04478	-1.34369	1.65887	-7.15058	3.32548	1.85319	0.603065	-2.51594	1.29919	-2.65379	-0.56112	-9.44476	-4.43455	-4.61818	1.32397	-1.48938	-4.24553	1.19679	-2.12735	-6.57421	-2.76538	1.93608	-7.05548	-9.05056	-1.57745	-4.21387	-0.80083	-0.32461	-2.94556	-0.16448	-0.88169	-2.25499	-5.31149	-4.63288	2.13822	-0.51875	-1.32996	-1.48813	-4.04102
		157	62.123		0.78	-4.23364	1.25713	1.41502	1.90419	-5.55	0.104764	-2.63939	1.59102	-7.07022	4.2577	2.44746	2.1949	-0.71092	2.84152	-2.25452	-0.47607	-8.80171	-4.36281	-4.23794	1.13522	-1.57087	-4.22673	1.09876	-2.30149	-7.26555	-2.59823	1.71619	-4.69942	-8.38221	-1.46745	-3.42902	-1.44642	-0.87814	-3.07852	-0.39851	-0.59606	-1.1845	-5.12324	-5.46877	1.25533	-0.56163	-1.44404	-0.30933	-3.79312
		159	65.8514		0.79	-2.34131	3.6012	1.49154	2.53249	-5.17625	0.245881	-2.60196	1.52317	-6.88755	5.29875	3.28922	0.668357	-0.4113	1.69953	-1.41301	0.103663	-4.44103	-3.08782	-3.61641	0.382629	-1.51151	-4.29735	1.00073	-1.97358	-4.91858	-2.55488	0.948158	-3.09891	-6.34517	-1.20105	-1.34238	-1.79227	-1.49993	-3.63184	0.434016	-2.4693	-1.62223	-4.83224	-6.46623	-0.22823	-0.39419	-0.26891	0.48764	-4.08967
		161	70.2073		0.8	0.155056	3.38331	1.25994	2.60732	-4.66218	-0.4216	-3.15313	1.45533	-5.87379	6.1089	4.15916	0.072749	0.410492	0.924428	-0.68824	0.834039	-4.72359	-2.88578	-3.03058	-0.14797	-1.84444	-4.54088	0.902706	-1.85033	-0.90096	-2.54979	1.38345	-2.32424	-3.63596	-0.90281	-0.7795	-2.04559	-1.25829	-3.63111	0.399962	-0.89264	-2.23662	-4.37877	-6.64557	-2.1257	-0.70547	0.079467	-0.05475	-4.45641
		163	74.2673		0.81	0.728638	1.9068	0.57419	3.02315	-4.28347	-1.59739	-3.98453	1.098	-4.86004	5.43099	5.0196	-0.41593	-0.19893	0.109514	0.024408	1.96408	-5.16236	-3.76476	-3.14926	-0.50903	-1.41229	-3.77295	0.804677	-1.91806	1.27619	-2.40675	3.03634	-1.98199	-1.9577	-0.99415	-0.54615	-1.7974	-0.90648	-3.43214	0.527245	0.34658	-1.17041	-4.8327	-6.29282	-3.75955	-0.41741	0.130196	-0.42672	-4.1384
		165	78.2678		0.82	-1.48642	0.247711	0.178347	3.02939	-3.16564	-2.32731	-4.59506	0.42506	-5.19907	3.35706	5.49863	-1.58843	-0.78941	0.100519	1.60537	2.81765	-9.04959	-3.31355	-3.4518	-0.80576	-1.99217	-2.7547	0.706649	-2.36778	2.17283	-2.22769	2.86076	-1.24325	-0.35762	-0.87105	-1.26051	-2.59737	-0.21668	-3.11066	-0.01333	2.00682	-1.44068	-5.59347	-4.84762	-4.55207	0.422711	0.078069	-0.68189	-3.66483
		167	83.0214		0.83	-4.04191	-1.6991	-0.04689	3.03564	-3.58233	-2.33237	-3.95294	-0.43017	-2.34741	2.56922	3.6698	-2.27677	-0.48474	0.281213	2.94672	3.10276	-11.259	-3.46386	-2.54907	-1.25813	-2.5272	-2.12179	0.631062	-2.67764	1.45509	-1.96468	2.94942	-1.25073	0.883094	-0.83374	-1.9736	-2.72431	-0.35695	-3.16565	0.621725	-0.62691	-2.71188	-5.77341	-3.05041	-5.39423	0.259322	0.140047	-0.26069	-3.96604
		169	87.4484		0.84	-6.05023	-2.65901	-0.36073	3.073	-3.99106	-2.66176	-4.04354	-1.27929	-0.3355	1.98443	4.10944	-1.7669	-0.56709	0.195638	1.93902	3.92944	-11.0152	-1.36882	-2.43368	-1.48656	-2.79196	-2.01963	0.558801	-2.89414	0.491492	-1.65814	3.17378	-0.63494	0.315436	-1.64938	-2.19487	-3.39699	-1.61048	-3.42535	-0.47445	-1.80816	-4.32701	-5.44157	-3.40803	-6.02328	0.107419	0.269524	0.280952	-3.05704
		171	93.346		0.85	-2.83669	-2.44377	-1.01347	2.95989	-3.98439	-3.35889	-4.52621	-2.12841	1.48219	1.92698	4.62284	-1.07313	-0.63964	-0.64558	0.51328	4.82095	-10.3821	-0.66745	-2.41426	-1.69914	-3.33205	-1.11796	0.507514	-3.01868	0.246136	-1.8024	3.43704	-1.47655	-0.00623	-2.07318	-2.4265	-3.79096	-1.60189	-3.19939	-0.07242	-2.87067	-3.88	-5.75893	-1.97731	-6.0105	0.353419	0.808997	-0.30664	-2.18093
		173	99.0077		0.86	-1.33199	-0.73626	1.10892	2.60901	-3.43792	-3.85643	-5.00887	-2.95228	3.11697	1.96652	5.78373	-0.539	-0.92288	-1.77513	0.094483	5.39961	-4.36837	-0.63318	-2.32619	-2.32641	-3.81203	-0.66593	0.527099	-2.94708	0.069027	-1.61715	2.64649	-1.78613	-0.2558	-3.40849	-2.65814	-4.14171	-2.08934	-3.30149	0.243273	-2.53059	-3.62457	-6.01038	-0.81664	-5.69592	0.604939	0.895337	0.910127	-1.81685
		175	105.18		0.87	-0.62853	0.48245	0.553629	2.31468	-3.14247	-3.72035	-5.4343	-3.41935	4.14244	2.00605	7.1358	0.614148	-1.9084	-2.51023	-0.55815	7.76921	-5.36086	1.57331	-1.89799	-2.30556	-4.01825	0.146261	0.546684	-2.70961	-0.81589	-1.30712	1.77523	-4.05267	0.199732	-3.52824	-2.84281	-3.55835	-2.02781	-3.83983	0.438067	-3.15618	-3.84921	-2.24977	-0.05915	-6.77483	0.971086	-0.16414	0.788195	-1.28688
		177	110.99		0.88	0.473367	1.01581	-0.20131	1.96986	-2.95915	-3.98268	-4.94548	-3.14167	3.74753	2.06008	5.77494	1.60166	-2.46086	-4.17964	-1.59098	8.47203	-3.18533	-5.72498	-1.11892	-1.99719	-2.48714	0.466633	0.609682	-2.80172	-1.88447	-0.53359	0.758672	-4.63285	-0.05822	-3.8461	-3.00323	-0.62476	-2.45343	-3.51432	-0.49483	-3.03984	-3.46648	0.799899	0.724967	-6.34935	1.77347	-1.20178	0.866998	-1.10869
		179	114.446		0.89	1.14077	0.656509	-0.9915	1.42576	-3.22512	-4.09247	-5.2593	-2.56382	3.96677	2.12801	4.31882	2.3989	-2.16078	-4.47133	-1.89233	10.6521	-4.55413	-7.47691	-1.62336	-1.40533	0.371594	0.267796	0.52478	-2.03211	-2.60093	-0.42041	-0.78632	-4.52929	0.118343	-3.85353	-3.15175	0.098567	-3.09377	-3.51538	-0.6786	-2.86753	-3.91555	1.43703	1.24249	-6.44739	1.41439	-1.42667	0.844801	-1.09074
		181	117.653		0.9	0.126669	0.4115	-0.51931	-0.7321	-3.3711	-4.10301	-5.42153	0.078097	3.82736	1.80538	2.02438	4.4147	-2.4348	-2.43778	-1.3882	12.9132	-10.7962	-6.772	-2.13752	1.1479	1.93717	0.740939	0.768807	-1.6793	-4.09335	-0.46069	-2.37748	-4.69705	-1.60587	-4.50721	-3.24597	0.871557	-3.56559	-3.31735	-1.18846	-3.02599	-3.7286	2.50338	0.858556	-9.01049	1.58056	-0.8337	0.790683	-0.91265
		183	121.492		0.91	-1.68657	0.133125	-0.17131	-1.53376	-3.51708	-4.11355	-6.11246	-1.10614	3.64444	1.44502	2.45217	4.59548	-2.589	2.7763	-1.65511	12.342	-10.9102	-5.6071	-3.69601	2.25671	3.28512	0.097452	0.632786	-1.81313	-4.7376	-4.31109	-3.04316	-4.24504	-2.05639	-4.95344	-3.4311	2.80102	-3.56557	-3.25847	-0.89564	-4.24204	-2.92175	3.10436	1.19469	-9.24857	1.99103	0.043681	1.36556	-0.43951
		185	125.437		0.92	-2.44195	0.802697	0.014272	-2.68415	-3.55294	-4.14474	-6.58381	-1.36041	2.51025	0.985402	1.54968	4.18527	-3.88815	5.35918	-1.92201	12.4336	-10.2103	-2.92094	-4.06292	3.11388	3.45396	-0.25698	0.842001	-1.73226	-5.46359	-1.03215	-3.86874	-1.4642	-2.32103	-6.157	-4.07981	3.42255	-3.24111	-3.45996	-2.61929	-4.30959	-3.87623	3.29636	0.224907	-10.1102	1.72524	0.327983	1.26248	0.724988
		187	131.669		0.93	-2.39608	1.33726	0.577219	-2.91043	-3.01488	-4.17616	-7.0153	-0.85771	1.52505	0.647657	0.99036	3.47619	-3.01641	4.92501	-2.09343	11.4513	-7.3157	0.269198	-4.36223	4.23288	2.69691	-0.8747	0.706835	-2.11753	-5.77887	-1.08709	-3.38571	-1.25274	-2.50615	-5.7124	-3.93714	3.62348	-3.07016	-3.39948	-3.46622	-3.38276	-4.07358	3.72863	0.683069	-8.8078	0.870892	1.57392	1.73825	0.946535
		189	136.669		0.94	-2.93918	0.937497	0.959666	-3.53148	-2.47681	-4.03816	-7.19448	-0.02479	0.79573	0.376814	1.44906	0.304986	-3.00569	2.60027	-2.15163	8.65257	-5.0369	0.32914	-4.66305	7.63359	0.475394	-0.38543	0.763929	-2.19532	-4.80034	-1.38403	-2.56833	-3.72746	-2.7924	-5.30849	-3.79447	3.45476	-2.77902	-3.66009	-2.40092	-3.29319	-1.50246	3.87837	1.1688	-0.4547	0.411172	2.24872	2.05285	1.4852
		191	142.258		0.95	-3.22598	-1.18252	0.429299	-3.8977	-2.72303	-3.75861	-7.40721	-1.54783	0.066408	0.105972	2.13505	-0.27317	-2.81308	-3.51681	-2.10509	5.10541	0.315088	0.784236	-5.02285	8.57629	-1.30498	-0.50575	0.601436	-2.88899	-5.02072	-1.73306	-2.13016	-4.12642	-2.93169	-6.05502	-4.64601	4.60003	-2.01387	-3.23777	-1.7565	-3.18722	-2.29286	3.58946	0.184726	-1.8517	0.395994	2.83139	2.67031	1.89022
		193	146.554		0.96	-3.2904	0.644353	0.234108	-3.67208	-3.1869	-3.33955	-7.58536	-1.75545	-0.01536	-0.36206	2.82275	0.046924	-3.27024	-3.31578	-1.99699	2.84498	1.29929	-2.6003	-5.49733	8.60183	-2.34019	-0.35905	0.784538	-3.13242	-4.61065	-2.09018	-1.32264	-4.4836	-2.76742	-6.18573	-4.69353	4.80667	-1.49737	-3.66282	-1.07177	-2.57372	-0.02242	3.53267	0.585294	-2.40599	0.664009	3.31316	2.40122	2.50129
		195	152.11		0.97	-1.51702	-1.1235	0.74409	-3.61572	-3.45133	-4.2757	-7.42299	-1.87609	-2.54016	-0.82884	3.36136	0.862735	-2.01029	-0.75992	-2.15078	1.15852	-5.91768	-2.85767	-5.92141	8.75719	-2.26669	1.76185	0.565411	-3.10753	-2.00628	-2.20609	0.076493	-5.13012	-2.23495	-6.67922	-4.74106	5.52454	-1.37287	-3.5696	-0.8935	-1.94208	1.15575	3.21828	-1.09045	-1.30803	1.06357	3.23534	2.22014	3.18207
		197	154.805		0.98	-0.36051	-2.35957	0.882423	-3.62245	-3.3137	-4.67625	-7.07165	-2.07786	-3.5001	-0.45526	3.64636	-0.29391	0.045812	7.58252	-1.97668	-0.00543	-7.19777	-3.28012	-6.30187	9.29488	-1.5949	1.51003	0.240967	-3.35283	0.715198	-2.57282	1.03304	-5.44795	0.439622	-6.88152	-4.78858	5.70437	-1.37194	-3.57005	0.006749	-2.11677	2.11713	2.28953	-1.08427	0.280531	1.27734	3.37439	1.61474	2.96345
		199	159.635		0.99	-0.98139	-1.81447	0.623965	-3.62918	-2.88736	-4.49487	-4.93038	-1.42943	-3.23886	-0.08168	4.00735	-1.11012	0.587133	7.02451	-0.57034	-0.31896	-6.37547	-2.94551	-6.70311	9.76894	-0.92645	2.64913	0.576152	-2.9939	0.885581	-4.42131	0.491111	-4.16773	0.589377	-7.74505	-4.8361	4.84982	-1.54905	-3.4634	3.33353	-0.31662	3.82646	2.08365	-0.13326	1.69185	2.77389	3.31252	0.399994	3.33914
		201	164.059		1	-0.62887	-1.09941	-0.09573	-3.59594	-2.78757	-4.26691	-3.80512	-3.74738	-4.9583	0.291905	4.45401	-0.83759	2.52457	5.32963	-0.95184	-1.69812	-5.59945	-2.1291	-7.10436	10.2915	-0.54856	2.91203	0.917189	-2.88506	0.675497	-3.80769	-0.17679	-3.89811	-0.1367	-8.72543	-4.88362	3.49791	-2.02892	-3.377	-0.64838	-0.72007	4.77468	1.46216	0.708772	3.36469	3.7242	3.72561	-0.43852	3.74547
		203	169.34
		205	172.816
		207	178.964
		209	184.961
		211	189.667
		213	195.623
		215	201.658
		217	206.997
		219	212.307
		221	217.326
		223	222.343
		225	228.269
		227	233.482
		229	239.277
		231	243.431
		233	247.96
		235	253.465
		237	259.288
		239	265.34
		241	271.12
		243	276.538
		245	282.245
		247	287.644
		249	293.622
		251	299.341
		253	304.655
		255	310.932
		257	315.042
		259	320.495
		261	325.235
		263	330.486
		265	335.332
		267	339.546
		269	344.318
		271	347.688
		273	351.425
		275	356.089
		277	1.7229
		279	6.13585
		281	10.5046
		283	15.0514
		285	20.3523
		287	24.199
		289	28.3013
		291	32.9466
		293	37.2193
		295	41.336
		297	46.1731
		299	51.5788
		301	58.5523
		303	62.8751
		305	67.6754
		307	71.2598
		309	74.945
		311	79.9201
		313	84.8711
		315	90.0773
		317	94.8664
		319	101.323
		321	105.734
		323	110.824
		325	117.789
		327	122.983
		329	128.742
		331	134.418
		333	138.641
		335	144.202
		337	151.54
		339	156.282
		341	161.791
		343	165.988
		345	171.548
		347	177.185
		349	183.537
		351	190.141
		353	196.456
		355	201.496
		357	207.972
		359	212.246
		361	218.718
		363	224.811
		365	231.191
		367	236.651
		369	241.543
		371	248.706
		373	252.983
		375	257.377
		377	261.865
		379	266.201
		381	270.766
		383	275.792
		385	279.422
		387	284.27
		389	289.561
		391	295.901
		393	300.708
		395	305.631
		397	311.107
		399	316.771
		401	321.33
		403	325.767
		405	330.714
		407	335.763
		409	339.569
		411	345.052
		413	349.633
		415	354.188
		417	358.472
		419	4.06615
		421	8.4474
		423	12.6199
		425	17.4896
		427	21.3478
		429	27.4774
		431	32.1334
		433	36.5788
		435	42.2903
		437	47.3464
		439	52.21
		441	56.5388
		443	60.6244
		445	65.1494
		447	70.3037
		449	75.9551
		451	81.8549
		453	87.0596
		455	92.5322
		457	98.0168
		459	103.051
		461	108.27
		463	113.258
		465	117.395
		467	123.637
		469	129.08
		471	133.978
		473	138.272
		475	145.865
		477	150.094
		479	155.187
		481	160.841
		483	165.957
		485	170.139
		487	175.319
		489	179.317
		491	184.004
		493	188.38
		495	195.25
		497	202.254
		499	207.186
		501	213.2
		503	218.621
		505	225.009
		507	231.788
		509	236.534
		511	241.794
		513	247.142
		515	252.581
		517	258.784
		519	264.067
		521	269.478
		523	275.483
		525	280.416
		527	287.254
		529	292.943
		531	299.127
		533	303.2
		535	309.143
		537	314.096
		539	319.088
		541	324.378
		543	328.873
		545	334.105
		547	339.504
		549	344.531
		551	350.337
		553	355.704
		555	0.838223
		557	5.21358
		559	9.53839
		561	13.7511
		563	18.0303
		565	21.9149
		567	25.6059
		569	30.0018
		571	34.69
		573	39.5721
		575	43.9034
		577	48.2763
		579	53.0871
		581	57.2222
		583	61.4537
		585	66.5854
		587	71.12
		589	76.482
		591	82.3217
		593	87.7181
		595	94.0191
		597	100.07
		599	105.267
		601	110.076
		603	115.705
		605	120.765
		607	127.271
		609	132.085
		611	138.853
		613	143.164
		615	149.057
		617	154.736
		619	160.207
		621	165.741
		623	172.829
		625	179.137
		627	185.228
		629	191.838
		631	198.313
		633	204.172
		635	211.157
		637	217.377
		639	224.751
		641	229.588
		643	235.531
		645	240.59
		647	246.724
		649	253.136
		651	259.369
		653	264.959
		655	271.115
		657	277.039
		659	281.87
		661	286.699
		663	292.061
		665	296.116
		667	301.003
		669	306.032
		671	309.764
		673	315.33
		675	319.807
		677	323.818
		679	328.372
		681	333.021
		683	338.398
		685	341.989
		687	346.943
		689	351.157
		691	355.853
		693	0.007936
		695	3.20925
		697	6.88307
		699	12.2453
		701	17.3786
		703	21.6047
		705	26.3602
		707	31.3391
		709	35.1348
		711	40.4711
		713	44.3358
		715	49.5904
		717	54.5946
		719	60.4344
		721	66.922
		723	72.2662
		725	77.418
		727	83.3715
		729	87.4062
		731	90.7497
		733	96.8953
		735	103.815
		737	110.759
		739	116.765
[truncated: 26 more columns]

## Sheet: Figure 3
Figure 3 panels --->		Figure 3c								Figure 3d										Figure 3f					Figure 3g
			Avg led			Avg var						Cyto_average				Nuc_average
		Time (min)	Mean	SD	N	Mean	SD	N		Time (min)	Cyto_setpoint	Mean	SD	N	Nuc_setpoint	Mean	SD	N		Time	Power	Setpoint	Controlled_variable		Time	Error
		0	1.63992	0.227302	10	-0.03096	0.165495	10		0	0.5	0.209837	0.145926	3	0.5	1.07117	0.0731785	3		0	0.455729	0.5	1.01547		0	0.515473
		0.25	1.19364	0.140712	10	0.10438	0.12104	10		0.25	0.5	0.279866	0.124943	3	0.5	1.02329	0.055359	3		0.25	0.394738	0.5	0.944153		0.25	0.444153
		0.5	1.19059	0.181861	10	0.218386	0.091913	10		0.5	0.5	0.338145	0.134254	3	0.5	0.959889	0.051283	3		0.5	0.423371	0.5	0.819176		0.5	0.319176
		0.75	1.02027	0.428898	10	0.336856	0.104777	10		0.75	0.5	0.426459	0.115328	3	0.5	0.899377	0.0657979	3		0.75	0.42264	0.5	0.718657		0.75	0.218657
		1	0.842352	0.44837	10	0.418634	0.078376	10		1	0.5	0.4762	0.100902	3	0.5	0.829152	0.0783697	3		1	0.379024	0.5	0.626331		1	0.126331
		1.25	0.697663	0.42731	10	0.462716	0.066578	10		1.25	0.5	0.513862	0.0788674	3	0.5	0.761633	0.0994603	3		1.25	0.283877	0.5	0.547912		1.25	0.047912
		1.5	0.605152	0.406912	10	0.48052	0.050786	10		1.5	0.5	0.580307	0.0246552	3	0.5	0.67138	0.119114	3		1.5	0.200614	0.5	0.498423		1.5	-0.00158
		1.75	0.675285	0.42099	10	0.470793	0.065376	10		1.75	0.5	0.605985	0.0442875	3	0.5	0.571467	0.140787	3		1.75	0.193178	0.5	0.468634		1.75	-0.03137
		2	0.503927	0.339144	10	0.505051	0.035406	10		2	0.5	0.615094	0.0712271	3	0.5	0.46964	0.152945	3		2	0.128219	0.5	0.44395		2	-0.05605
		2.25	0.707266	0.344568	10	0.456175	0.099641	10		2.25	0.5	0.613343	0.129155	3	0.5	0.379764	0.143232	3		2.25	0.056327	0.5	0.429902		2.25	-0.0701
		2.5	0.494295	0.276955	10	0.508452	0.036345	10		2.5	0.5	0.60714	0.169385	3	0.5	0.31813	0.0979368	3		2.5	0.013712	0.5	0.426147		2.5	-0.07385
		2.75	0.274956	0.277626	10	0.575658	0.091379	10		2.75	0.5	0.577065	0.1438	3	0.5	0.293013	0.0383898	3		2.75	0.016306	0.5	0.43251		2.75	-0.06749
		3	0.268622	0.278567	10	0.541777	0.041997	10		3	0.5	0.546877	0.147305	3	0.5	0.289501	0.0297427	3		3	0.033954	0.5	0.442109		3	-0.05789
		3.25	0.469821	0.31753	10	0.512033	0.078178	10		3.25	0.5	0.520696	0.135971	3	0.5	0.305946	0.060192	3		3.25	0.062388	0.5	0.454928		3.25	-0.04507
		3.5	0.396744	0.212623	10	0.523574	0.04735	10		3.5	0.5	0.519961	0.113311	3	0.5	0.33469	0.0761525	3		3.5	0.078237	0.5	0.464532		3.5	-0.03547
		3.75	0.507366	0.334291	10	0.491195	0.083819	10		3.75	0.5	0.506077	0.060164	3	0.5	0.366748	0.0675566	3		3.75	0.09611	0.5	0.476006		3.75	-0.02399
		4	0.301426	0.210879	10	0.531025	0.041739	10		4	0.5	0.558311	0.112597	3	0.5	0.391119	0.0559855	3		4	0.09241	0.5	0.477045		4	-0.02296
		4.25	0.293355	0.232078	10	0.526959	0.044866	10		4.25	0.5	0.576044	0.109512	3	0.5	0.408159	0.0358394	3		4.25	0.09474	0.5	0.481127		4.25	-0.01887
		4.5	0.178914	0.160568	10	0.552705	0.024895	10		4.5	0.5	0.568214	0.0470089	3	0.5	0.425092	0.0165597	3		4.5	0.096954	0.5	0.485019		4.5	-0.01498
		4.75	0.375805	0.289192	10	0.505529	0.05411	10		4.75	0.5	0.547206	0.0662748	3	0.5	0.450313	0.0103155	3		4.75	0.092102	0.5	0.484002		4.75	-0.016
		5	0.402403	0.274394	10	0.500962	0.049912	10		5	0.5	0.565183	0.0396498	3	0.5	0.462639	0.0107343	3		5	0.085212	0.5	0.482041		5	-0.01796
		5.25	0.319666	0.282456	10	0.513671	0.053671	10		5.25	0.5	0.542978	0.027901	3	0.5	0.468049	0.0172033	3		5.25	0.07242	0.5	0.47768		5.25	-0.02232
		5.5	0.339294	0.253879	10	0.513818	0.047349	10		5.5	0.5	0.526473	0.0610845	3	0.5	0.470705	0.022495	3		5.5	0.054357	0.5	0.472367		5.5	-0.02763
		5.75	0.385331	0.201587	10	0.500798	0.034201	10		5.75	0.5	0.516525	0.0488341	3	0.5	0.478742	0.0283348	3		5.75	0.034704	0.5	0.467844		5.75	-0.03216
		6	0.389094	0.244371	10	0.498964	0.044652	10		6	0.5	0.500546	0.0315666	3	0.5	0.486742	0.0214831	3		6	0.034246	0.5	0.470457		6	-0.02954
		6.25	0.530698	0.329976	10	0.469474	0.055572	10		6.25	0.5	0.478048	0.0597389	3	0.5	0.495805	0.00454808	3		6.25	0.040415	0.5	0.475298		6.25	-0.0247
		6.5	0.397391	0.266816	10	0.498481	0.02945	10		6.5	0.5	0.433123	0.0547791	3	0.5	0.50219	0.00463655	3		6.5	0.054033	0.5	0.483356		6.5	-0.01664
		6.75	0.340087	0.200163	10	0.516519	0.028806	10		6.75	0.5	0.473693	0.0324067	3	0.5	0.515348	0.0088835	3		6.75	0.075006	0.5	0.498204		6.75	-0.0018
		7	0.446425	0.27316	10	0.488134	0.033797	10		7	0.5	0.563028	0.0637221	3	0.5	0.513139	0.0109638	3		7	0.082767	0.5	0.502871		7	0.002871
		7.25	0.371022	0.222718	10	0.507237	0.031969	10		7.25	0.5	0.568013	0.0757787	3	0.5	0.509062	0.0135604	3		7.25	0.083683	0.5	0.503077		7.25	0.003077
		7.5	0.323253	0.182574	10	0.515505	0.016191	10		7.5	0.5	0.60783	0.0694922	3	0.5	0.504873	0.0121748	3		7.5	0.075296	0.5	0.497894		7.5	-0.00211
		7.75	0.326327	0.26474	10	0.515366	0.03514	10		7.75	0.5	0.582914	0.0459172	3	0.5	0.497583	0.00975941	3		7.75	0.071921	0.5	0.495444		7.75	-0.00456
		8	0.370203	0.356937	10	0.497679	0.055119	10		8	0.5	0.595014	0.0898775	3	0.5	0.493236	0.00353487	3		8	0.076063	0.5	0.499638		8	-0.00036
		8.25	0.416561	0.32578	10	0.492555	0.050027	10		8.25	0.5	0.566164	0.0822022	3	0.5	0.489328	0.00780213	3		8.25	0.077107	0.5	0.500347		8.25	0.000347
		8.5	0.343937	0.217108	10	0.51042	0.031751	10		8.5	0.5	0.559433	0.0739131	3	0.5	0.486286	0.0125778	3		8.5	0.075928	0.5	0.499533		8.5	-0.00047
		8.75	0.402462	0.280653	10	0.493769	0.040207	10		8.75	0.5	0.544381	0.124076	3	0.5	0.489843	0.00356925	3		8.75	0.08245	0.5	0.502822		8.75	0.002822
		9	0.42727	0.274775	10	0.488791	0.02957	10		9	0.5	0.55051	0.102242	3	0.5	0.498781	0.00620838	3		9	0.07293	0.5	0.496563		9	-0.00344
		9.25	0.263859	0.198073	10	0.528287	0.067187	10		9.25	0.5	0.537132	0.0931921	3	0.5	0.485094	0.0178369	3		9.25	0.062308	0.5	0.489862		9.25	-0.01014
		9.5	0.247195	0.177763	10	0.523104	0.040409	10		9.5	0.5	0.550139	0.0591121	3	0.5	0.483053	0.0144849	3		9.5	0.057598	0.5	0.488361		9.5	-0.01164
		9.75	0.421543	0.392586	10	0.474502	0.112896	10		9.75	0.5	0.560102	0.063775	3	0.5	0.487812	0.0117366	3		9.75	0.062079	0.5	0.492243		9.75	-0.00776
		10	0.404568	0.296883	10	0.492849	0.050967	10		10	0.5	0.549683	0.0677977	3	0.5	0.498918	0.01186	3		10	0.067567	0.5	0.496986		10	-0.00301
		10.25	0.322388	0.201412	10	0.514604	0.054697	10		10.25	0.5	0.529444	0.0746309	3	0.5	0.509697	0.00612884	3		10.25	0	0.8	0.493933		10.25	-0.30607
		10.5	0.404742	0.30909	10	0.50285	0.092999	10		10.5	0.5	0.53612	0.091139	3	0.5	0.514463	0.00544264	3		10.5	0	0.8	0.506464		10.5	-0.29354
		10.75	0.424178	0.340981	10	0.489289	0.059743	10		10.75	0.5	0.537625	0.0253699	3	0.5	0.51257	0.015513	3		10.75	0	0.8	0.53806		10.75	-0.26194
		11	0.276443	0.28275	10	0.521002	0.039398	10		11	0.5	0.539586	0.0484227	3	0.5	0.509638	0.0168997	3		11	0	0.8	0.568042		11	-0.23196
		11.25	0.286598	0.305754	10	0.52063	0.04877	10		11.25	0.5	0.52583	0.0375687	3	0.5	0.508881	0.010205	3		11.25	0	0.8	0.592178		11.25	-0.20782
		11.5	0.329703	0.280263	10	0.518534	0.068785	10		11.5	0.5	0.507216	0.0463058	3	0.5	0.513299	0.00795712	3		11.5	0	0.8	0.615755		11.5	-0.18424
		11.75	0.277373	0.201487	10	0.515654	0.026624	10		11.75	0.5	0.461011	0.0989009	3	0.5	0.50695	0.0147369	3		11.75	0	0.8	0.635098		11.75	-0.1649
		12	0.379894	0.279871	10	0.491384	0.04168	10		12	0.5	0.496588	0.0376176	3	0.5	0.503991	0.0167712	3		12	0	0.8	0.654308		12	-0.14569
		12.25	0.439613	0.307257	10	0.48021	0.042564	10		12.25	0.5	0.476925	0.0844882	3	0.5	0.499053	0.0162044	3		12.25	0	0.8	0.666277		12.25	-0.13372
		12.5	0.460347	0.260001	10	0.476576	0.04652	10		12.5	0.5	0.479222	0.0330874	3	0.5	0.497759	0.0103204	3		12.5	0	0.8	0.681298		12.5	-0.1187
		12.75	0.425022	0.298743	10	0.483078	0.055192	10		12.75	0.5	0.437684	0.0284853	3	0.5	0.496077	0.00278027	3		12.75	0	0.8	0.694725		12.75	-0.10528
		13	0.327823	0.284312	10	0.503889	0.04902	10		13	0.5	0.445839	0.0859086	3	0.5	0.497439	0.0117038	3		13	0	0.8	0.70864		13	-0.09136
		13.25	0.415411	0.376116	10	0.48877	0.066303	10		13.25	0.5	0.50613	0.0645207	3	0.5	0.491863	0.0161683	3		13.25	0	0.8	0.715922		13.25	-0.08408
		13.5	0.428152	0.258668	10	0.489996	0.040084	10		13.5	0.5	0.557703	0.0366582	3	0.5	0.493412	0.0202993	3		13.5	0	0.8	0.72739		13.5	-0.07261
		13.75	0.46047	0.276154	10	0.483226	0.035209	10		13.75	0.5	0.626058	0.0712387	3	0.5	0.499088	0.0244328	3		13.75	0	0.8	0.742869		13.75	-0.05713
		14	0.330352	0.194876	10	0.511362	0.018562	10		14	0.5	0.609703	0.0804957	3	0.5	0.49991	0.0231732	3		14	0	0.8	0.757391		14	-0.04261
		14.25	0.343921	0.264115	10	0.511901	0.033152	10		14.25	0.5	0.580467	0.0541723	3	0.5	0.49525	0.0188166	3		14.25	0	0.8	0.776766		14.25	-0.02323
		14.5	0.412841	0.236747	10	0.49201	0.031901	10		14.5	0.5	0.573251	0.0553831	3	0.5	0.498428	0.0100065	3		14.5	0	0.8	0.780173		14.5	-0.01983
		14.75	0.173695	0.221113	10	0.53836	0.032396	10		14.75	0.5	0.560803	0.0478444	3	0.5	0.495446	0.00443217	3		14.75	0	0.8	0.79365		14.75	-0.00635
		15	0.019755	0.044387	10	0.527247	0.039356	10		15	0.2	0.539198	0.0560677	3	0.8	0.496488	0.014755	3		15	0.003897	0.8	0.804042		15	0.004042
		15.25	0	0	10	0.49634	0.03797	10		15.25	0.2	0.506552	0.0203948	3	0.8	0.511871	0.0220669	3		15.25	0.0083	0.8	0.807485		15.25	0.007485
		15.5	0	0	10	0.444139	0.060207	10		15.5	0.2	0.493154	0.039789	3	0.8	0.540706	0.0149134	3		15.5	0.010858	0.8	0.808956		15.5	0.008956
		15.75	0	0	10	0.441871	0.063099	10		15.75	0.2	0.478004	0.0791948	3	0.8	0.566904	0.0112922	3		15.75	0.010058	0.8	0.807303		15.75	0.007303
		16	0	0	10	0.418325	0.053297	10		16	0.2	0.408517	0.0841857	3	0.8	0.592648	0.0061168	3		16	0.009934	0.8	0.806414		16	0.006414
		16.25	0	0	10	0.391369	0.072074	10		16.25	0.2	0.386477	0.0534161	3	0.8	0.62316	0.00378568	3		16.25	0.016554	0.8	0.811608		16.25	0.011608
		16.5	0	0	10	0.367177	0.082246	10		16.5	0.2	0.403267	0.0215553	3	0.8	0.644536	0.0019516	3		16.5	0.021934	0.8	0.815237		16.5	0.015237
		16.75	0	0	10	0.345735	0.064915	10		16.75	0.2	0.379156	0.0457878	3	0.8	0.677333	0.0110595	3		16.75	0.013385	0.8	0.805932		16.75	0.005932
		17	0.015914	0.047742	10	0.327001	0.096666	10		17	0.2	0.35629	0.0206063	3	0.8	0.695577	0.0112113	3		17	0.003078	0.8	0.796304		17	-0.0037
		17.25	0.019138	0.057413	10	0.326629	0.095151	10		17.25	0.2	0.352535	0.0282164	3	0.8	0.719087	0.0179955	3		17.25	0.006818	0.8	0.799894		17.25	-0.00011
		17.5	0.018933	0.04483	10	0.291382	0.092802	10		17.5	0.2	0.336947	0.0309646	3	0.8	0.741308	0.014992	3		17.5	0.010527	0.8	0.803147		17.5	0.003147
		17.75	0.053877	0.089528	10	0.265026	0.099389	10		17.75	0.2	0.341247	0.106923	3	0.8	0.766043	0.0134756	3		17.75	0.007019	0.8	0.799762		17.75	-0.00024
		18	0.081313	0.130806	10	0.249754	0.108672	10		18	0.2	0.264307	0.0254467	3	0.8	0.780345	0.0274131	3		18	0.008432	0.8	0.801007		18	0.001007
		18.25	0.077562	0.105857	10	0.259901	0.104701	10		18.25	0.2	0.355098	0.0745245	3	0.8	0.795735	0.0364987	3		18.25	0.01865	0.8	0.809939		18.25	0.009939
		18.5	0.047046	0.096146	10	0.253002	0.086382	10		18.5	0.2	0.296251	0.0479244	3	0.8	0.810415	0.0194299	3		18.5	0.025077	0.8	0.814718		18.5	0.014718
		18.75	0.018179	0.044705	10	0.257112	0.062993	10		18.75	0.2	0.278226	0.0673036	3	0.8	0.810285	0.0084865	3		18.75	0.017109	0.8	0.805939		18.75	0.005939
		19	0.010191	0.02597	10	0.255036	0.059235	10		19	0.2	0.33297	0.0799432	3	0.8	0.820969	0.00125552	3		19	0.006949	0.8	0.796373		19	-0.00363
		19.25	0.023038	0.036793	10	0.257796	0.059051	10		19.25	0.2	0.314758	0.0973212	3	0.8	0.823594	0.0120424	3		19.25	0.00544	0.8	0.795435		19.25	-0.00457
		19.5	0.027743	0.045125	10	0.257481	0.082499	10		19.5	0.2	0.291698	0.0559752	3	0.8	0.819423	0.00928975	3		19.5	0.010036	0.8	0.799897		19.5	-0.0001
		19.75	0.076531	0.153598	10	0.206737	0.089742	10		19.75	0.2	0.259213	0.080462	3	0.8	0.816998	0.0151917	3		19.75	0.02078	0.8	0.809443		19.75	0.009443
		20	0.019715	0.029062	10	0.228662	0.054679	10		20	0.2	0.277387	0.0685585	3	0.8	0.828503	0.0135014	3		20	0.019082	0.8	0.806921		20	0.006921
		20.25	0.061631	0.073537	10	0.206014	0.04378	10		20.25	0.2	0.260307	0.063971	3	0.8	0.822294	0.00486874	3		20.25	0.750573	0.2	0.800129		20.25	0.600129
		20.5	0.060654	0.110348	10	0.224185	0.067325	10		20.5	0.2	0.2604	0.051648	3	0.8	0.82058	0.00186268	3		20.5	0.870194	0.2	0.713559		20.5	0.513559
		20.75	0.061057	0.110813	10	0.216235	0.052477	10		20.75	0.2	0.221314	0.0373947	3	0.8	0.811554	0.0077484	3		20.75	0.930376	0.2	0.569772		20.75	0.369772
		21	0.046051	0.0865	10	0.212944	0.039835	10		21	0.2	0.227782	0.0360246	3	0.8	0.810756	0.00786635	3		21	1.4377	0.2	0.451417		21	0.251417
		21.25	0.070228	0.147277	10	0.197234	0.061906	10		21.25	0.2	0.235182	0.0208267	3	0.8	0.810466	0.0170919	3		21.25	2.04972	0.2	0.343911		21.25	0.143911
		21.5	0.039801	0.064426	10	0.231076	0.039713	10		21.5	0.2	0.220994	0.0545917	3	0.8	0.797088	0.0157868	3		21.5	1.95656	0.2	0.274282		21.5	0.074282
		21.75	0.101845	0.252799	10	0.187994	0.106349	10		21.75	0.2	0.19771	0.0557927	3	0.8	0.796355	0.0176697	3		21.75	1.44244	0.2	0.195481		21.75	-0.00452
		22	0.057197	0.065307	10	0.201253	0.024804	10		22	0.2	0.239942	0.0341606	3	0.8	0.790282	0.014438	3		22	0.903462	0.2	0.153365		22	-0.04664
		22.25	0.058235	0.106813	10	0.2282	0.074473	10		22.25	0.2	0.198563	0.0267296	3	0.8	0.791829	0.0109997	3		22.25	0.509766	0.2	0.131615		22.25	-0.06838
		22.5	0.042307	0.062301	10	0.224406	0.062566	10		22.5	0.2	0.214698	0.0528147	3	0.8	0.789157	0.0149772	3		22.5	0.528073	0.2	0.138455		22.5	-0.06155
		22.75	0.048649	0.075518	10	0.237815	0.086231	10		22.75	0.2	0.233518	0.00690504	3	0.8	0.792168	0.00900497	3		22.75	0.578919	0.2	0.146975		22.75	-0.05303
		23	0.064169	0.082984	10	0.217877	0.072595	10		23	0.2	0.287209	0.0754121	3	0.8	0.809606	0.00969218	3		23	0.589345	0.2	0.152225		23	-0.04778
		23.25	0.058198	0.092943	10	0.227433	0.07689	10		23.25	0.2	0.272057	0.0547351	3	0.8	0.815901	0.0132539	3		23.25	0.543842	0.2	0.153271		23.25	-0.04673
		23.5	0.08698	0.110817	10	0.195049	0.035059	10		23.5	0.2	0.222753	0.0768811	3	0.8	0.81139	0.0111978	3		23.5	0.470992	0.2	0.15236		23.5	-0.04764
		23.75	0.054043	0.094531	10	0.221916	0.047705	10		23.75	0.2	0.147298	0.048452	3	0.8	0.805055	0.0132131	3		23.75	0.500796	0.2	0.158378		23.75	-0.04162
		24	0.06236	0.072351	10	0.226966	0.081464	10		24	0.2	0.190431	0.118736	3	0.8	0.797544	0.0194776	3		24	0.551323	0.2	0.16543		24	-0.03457
		24.25	0.115596	0.168077	10	0.198915	0.105331	10		24.25	0.2	0.166544	0.0754355	3	0.8	0.802705	0.0155162	3		24.25	0.52495	0.2	0.166561		24.25	-0.03344
		24.5	0.11057	0.142254	10	0.2079	0.098598	10		24.5	0.2	0.203733	0.111313	3	0.8	0.800337	0.0189273	3		24.5	0.535812	0.2	0.1702		24.5	-0.0298
		24.75	0.161173	0.161739	10	0.192198	0.093833	10		24.75	0.2	0.228296	0.0561229	3	0.8	0.80267	0.0129525	3		24.75	0.487159	0.2	0.169304		24.75	-0.0307
		25	0.124633	0.132139	10	0.221154	0.095756	10		25	0.2	0.212108	0.107662	3	0.8	0.80121	0.00555769	3		25	0.426044	0.2	0.167598		25	-0.0324
		25.25	0.078704	0.137333	10	0.210519	0.056744	10		25.25	0.2	0.215821	0.0761402	3	0.8	0.797366	0.000789539	3		25.25	0.381384	0.2	0.167185		25.25	-0.03281
		25.5	0.069431	0.131717	10	0.223683	0.058558	10		25.5	0.2	0.217474	0.0776285	3	0.8	0.804829	0.0105646	3		25.5	0.491	0.2	0.177755		25.5	-0.02225
		25.75	0.082132	0.158619	10	0.205024	0.045466	10		25.75	0.2	0.211303	0.0785455	3	0.8	0.801661	0.0095062	3		25.75	0.560688	0.2	0.18488		25.75	-0.01512
		26	0.079405	0.083239	10	0.223044	0.081922	10		26	0.2	0.273508	0.0543464	3	0.8	0.795782	0.0060754	3		26	0.488047	0.2	0.180779		26	-0.01922
		26.25	0.108899	0.172812	10	0.202731	0.071971	10		26.25	0.2	0.275727	0.0092503	3	0.8	0.783783	0.0120549	3		26.25	0.423372	0.2	0.177673		26.25	-0.02233
		26.5	0.06621	0.084335	10	0.233138	0.067873	10		26.5	0.2	0.312769	0.0425486	3	0.8	0.795786	0.0113252	3		26.5	0.417602	0.2	0.179129		26.5	-0.02087
		26.75	0.09999	0.126168	10	0.21602	0.069072	10		26.75	0.2	0.322771	0.0437755	3	0.8	0.801814	0.00740158	3		26.75	0.460985	0.2	0.184098		26.75	-0.0159
		27	0.065813	0.093957	10	0.222052	0.050051	10		27	0.2	0.306088	0.0538392	3	0.8	0.793228	0.00936635	3		27	0.457233	0.2	0.185187		27	-0.01481
		27.25	0.136591	0.154141	10	0.18769	0.06253	10		27.25	0.2	0.304982	0.0403772	3	0.8	0.804374	0.00928049	3		27.25	0.44632	0.2	0.185636		27.25	-0.01436
		27.5	0.153432	0.161917	10	0.177752	0.053143	10		27.5	0.2	0.31926	0.0135634	3	0.8	0.799369	0.0103471	3		27.5	0.458317	0.2	0.187766		27.5	-0.01223
		27.75	0.069363	0.093584	10	0.215827	0.027476	10		27.75	0.2	0.322912	0.0212266	3	0.8	0.800336	0.0169421	3		27.75	0.580332	0.2	0.198335		27.75	-0.00166
		28	0.065927	0.090477	10	0.234803	0.067384	10		28	0.2	0.324179	0.0358422	3	0.8	0.79333	0.028658	3		28	0.557854	0.2	0.196713		28	-0.00329
		28.25	0.049546	0.087465	10	0.241075	0.071793	10		28.25	0.2	0.296387	0.0148346	3	0.8	0.805839	0.0313435	3		28.25	0.511509	0.2	0.193354		28.25	-0.00665
		28.5	0.03827	0.064407	10	0.239107	0.05381	10		28.5	0.2	0.262348	0.0606313	3	0.8	0.801067	0.0221482	3		28.5	0.487114	0.2	0.192032		28.5	-0.00797
		28.75	0.089827	0.136426	10	0.201713	0.050526	10		28.75	0.2	0.242183	0.0393735	3	0.8	0.800849	0.0177649	3		28.75	0.427595	0.2	0.188171		28.75	-0.01183
		29	0.095494	0.117235	10	0.203573	0.048524	10		29	0.2	0.224854	0.053926	3	0.8	0.79339	0.00573041	3		29	0.340023	0.2	0.182647		29	-0.01735
		29.25	0.134908	0.099677	10	0.176751	0.033154	10		29.25	0.2	0.24822	0.0734601	3	0.8	0.798997	0.00968074	3		29.25	0.356846	0.2	0.185317		29.25	-0.01468
		29.5	0.07343	0.090237	10	0.207751	0.046212	10		29.5	0.2	0.229345	0.0742142	3	0.8	0.806637	0.0168312	3		29.5	0.409912	0.2	0.190538		29.5	-0.00946
		29.75	0.080854	0.086644	10	0.207002	0.045968	10		29.75	0.2	0.215561	0.0186814	3	0.8	0.819462	0.0263228	3		29.75	0.470085	0.2	0.195999		29.75	-0.004
		30	1.65531	1.07683	10	0.23168	0.061467	10		30	0.8	0.250335	0.0850126	3	0.2	0.822271	0.0200761	3		30	0.51376	0.2	0.199815		30	-0.00019
		30.25	2.76515	0.547142	10	0.313297	0.107725	10		30.25	0.8	0.269274	0.0863788	3	0.2	0.768249	0.0175827	3		30.25	0	0.5	0.195533		30.25	-0.30447
		30.5	2.97825	1.39018	10	0.446429	0.181306	10		30.5	0.8	0.413402	0.12827	3	0.2	0.672419	0.0178912	3		30.5	0	0.5	0.216206		30.5	-0.28379
		30.75	3.31736	1.49294	10	0.564958	0.211887	10		30.75	0.8	0.557316	0.162038	3	0.2	0.556836	0.0233459	3		30.75	0	0.5	0.250705		30.75	-0.24929
		31	3.34004	1.68329	10	0.60566	0.179186	10		31	0.8	0.677971	0.1589	3	0.2	0.429259	0.0229943	3		31	0	0.5	0.28583		31	-0.21417
		31.25	3.82929	1.57868	10	0.668022	0.147623	10		31.25	0.8	0.780442	0.204944	3	0.2	0.309586	0.0208933	3		31.25	0	0.5	0.321604		31.25	-0.1784
		31.5	2.69215	2.34884	10	0.758765	0.181156	10		31.5	0.8	0.843354	0.221375	3	0.2	0.219682	0.0101541	3		31.5	0	0.5	0.356863		31.5	-0.14314
		31.75	2.12177	2.43451	10	0.762536	0.216285	10		31.75	0.8	0.83687	0.243778	3	0.2	0.15747	0.00474445	3		31.75	0	0.5	0.388507		31.75	-0.11149
		32	2.68605	2.70797	10	0.780577	0.129318	10		32	0.8	0.861708	0.160731	3	0.2	0.114558	0.00739519	3		32	0	0.5	0.41115		32	-0.08885
		32.25	2.26255	1.83265	10	0.805529	0.096609	10		32.25	0.8	0.839533	0.212114	3	0.2	0.0861597	0.0103031	3		32.25	0	0.5	0.434932		32.25	-0.06507
		32.5	3.15036	1.88384	10	0.770769	0.091075	10		32.5	0.8	0.89109	0.0974107	3	0.2	0.0668013	0.0152503	3		32.5	0	0.5	0.457517		32.5	-0.04248
		32.75	2.05018	1.45578	10	0.77511	0.133612	10		32.75	0.8	0.895969	0.104915	3	0.2	0.061073	0.0199896	3		32.75	0	0.5	0.488296		32.75	-0.0117
		33	1.90738	2.07213	10	0.770096	0.171263	10		33	0.8	0.899323	0.0701849	3	0.2	0.0586465	0.0271977	3		33	0.018344	0.5	0.508895		33	0.008895
		33.25	1.72127	1.66083	10	0.776463	0.136415	10		33.25	0.8	0.901759	0.0850618	3	0.2	0.0658332	0.0198362	3		33.25	0.06875	0.5	0.532552		33.25	0.032552
		33.5	2.82386	1.89858	10	0.779114	0.077633	10		33.5	0.8	0.836941	0.121838	3	0.2	0.0740049	0.0136867	3		33.5	0.084375	0.5	0.537778		33.5	0.037778
		33.75	1.70283	1.95718	10	0.831131	0.098063	10		33.75	0.8	0.895209	0.0548267	3	0.2	0.0867952	0.0118802	3		33.75	0.082224	0.5	0.533476		33.75	0.033476
		34	1.57701	1.48925	10	0.829096	0.11199	10		34	0.8	0.935673	0.0369492	3	0.2	0.0933138	0.00445091	3		34	0.070241	0.5	0.524689		34	0.024689
		34.25	2.25	1.62123	10	0.802645	0.054448	10		34.25	0.8	0.931504	0.0306609	3	0.2	0.107672	0.0165085	3		34.25	0.063368	0.5	0.519293		34.25	0.019293
		34.5	1.71607	1.75496	10	0.813776	0.062306	10		34.5	0.8	0.868277	0.0621063	3	0.2	0.129301	0.00602902	3		34.5	0.067724	0.5	0.519812		34.5	0.019812
		34.75	2.44091	1.72655	10	0.783714	0.066232	10		34.75	0.8	0.841557	0.0213149	3	0.2	0.136482	0.0188302	3		34.75	0.06749	0.5	0.518082		34.75	0.018082
		35	2.33365	2.20855	10	0.807058	0.068293	10		35	0.8	0.877569	0.0371837	3	0.2	0.14715	0.0161626	3		35	0.061192	0.5	0.5136		35	0.0136
		35.25	1.82107	2.15215	10	0.828895	0.060119	10		35.25	0.8	0.808867	0.0784153	3	0.2	0.1537	0.0147153	3		35.25	0.044417	0.5	0.504652		35.25	0.004652
		35.5	1.69418	1.72896	10	0.821615	0.047166	10		35.5	0.8	0.818734	0.0639079	3	0.2	0.154865	0.0348776	3		35.5	0.049632	0.5	0.506682		35.5	0.006682
		35.75	1.70115	1.65599	10	0.807359	0.097408	10		35.75	0.8	0.82207	0.0284279	3	0.2	0.157699	0.0195274	3		35.75	0.059313	0.5	0.510684		35.75	0.010684
		36	2.15793	1.6982	10	0.803328	0.070094	10		36	0.8	0.826439	0.0434287	3	0.2	0.177146	0.00711673	3		36	0.058836	0.5	0.509614		36	0.009614
		36.25	2.3811	2.34122	10	0.808183	0.090164	10		36.25	0.8	0.810679	0.0662024	3	0.2	0.187307	0.0204568	3		36.25	0.060034	0.5	0.509406		36.25	0.009406
		36.5	1.72271	1.96333	10	0.837334	0.07319	10		36.5	0.8	0.81824	0.0403299	3	0.2	0.188151	0.0111354	3		36.5	0.06632	0.5	0.511613		36.5	0.011613
		36.75	1.95028	1.91997	10	0.802001	0.060974	10		36.75	0.8	0.801383	0.0576324	3	0.2	0.193565	0.0080789	3		36.75	0.073877	0.5	0.514271		36.75	0.014271
		37	1.51197	1.81638	10	0.804176	0.046388	10		37	0.8	0.789455	0.0378485	3	0.2	0.184911	0.00844293	3		37	0.071328	0.5	0.51191		37	0.01191
		37.25	2.14588	1.77727	10	0.792395	0.04633	10		37.25	0.8	0.831022	0.0224744	3	0.2	0.179151	0.00629497	3		37.25	0.074979	0.5	0.512676		37.25	0.012676
		37.5	1.72238	1.76879	10	0.804908	0.0277	10		37.5	0.8	0.867698	0.0614534	3	0.2	0.185605	0.0126635	3		37.5	0.062196	0.5	0.505654		37.5	0.005654
		37.75	1.77864	1.64794	10	0.821434	0.050513	10		37.75	0.8	0.825337	0.0299015	3	0.2	0.198111	0.0171472	3		37.75	0.05718	0.5	0.502871		37.75	0.002871
		38	2.26229	1.26509	10	0.791988	0.049246	10		38	0.8	0.809197	0.0554503	3	0.2	0.198186	0.0077833	3		38	0.061909	0.5	0.504825		38	0.004825
		38.25	1.57988	1.76481	10	0.826178	0.056952	10		38.25	0.8	0.823994	0.0253722	3	0.2	0.195382	0.00772903	3		38.25	0.064842	0.5	0.505808		38.25	0.005808
		38.5	1.11286	1.4552	10	0.843546	0.045071	10		38.5	0.8	0.812677	0.0326631	3	0.2	0.191606	0.0220956	3		38.5	0.08006	0.5	0.512503		38.5	0.012503
		38.75	1.10573	1.206	10	0.826466	0.044684	10		38.75	0.8	0.778691	0.0241443	3	0.2	0.190651	0.0221876	3		38.75	0.072381	0.5	0.507885		38.75	0.007885
		39	1.57525	1.80601	10	0.802984	0.063936	10		39	0.8	0.801934	0.0245006	3	0.2	0.193985	0.00776501	3		39	0.062448	0.5	0.502631		39	0.002631
		39.25	1.16098	1.12569	10	0.817545	0.043703	10		39.25	0.8	0.802505	0.0153779	3	0.2	0.193218	0.0112749	3		39.25	0.062762	0.5	0.502557		39.25	0.002557
		39.5	2.13201	1.50727	10	0.794994	0.049547	10		39.5	0.8	0.766356	0.0612727	3	0.2	0.195759	0.0135861	3		39.5	0.066093	0.5	0.503894		39.5	0.003894
		39.75	1.67601	2.01803	10	0.797501	0.057849	10		39.75	0.8	0.773614	0.0438599	3	0.2	0.198645	0.00684341	3		39.75	0.070997	0.5	0.505865		39.75	0.005865
		40	1.45989	2.02325	10	0.80262	0.046739	10		40	0.8	0.810427	0.00439882	3	0.2	0.201213	0.0137993	3		40	0.079285	0.5	0.509284		40	0.009284
		40.25	2.24228	1.74585	10	0.778388	0.036335	10		40.25	0.8	0.84613	0.0849235	3	0.2	0.199305	0.0108248	3		40.25	0	0.8	0.505696		40.25	-0.2943
		40.5	1.88853	1.28532	10	0.793942	0.032916	10		40.5	0.8	0.809987	0.0274563	3	0.2	0.199722	0.00702047	3		40.5	0	0.8	0.508957		40.5	-0.29104
		40.75	1.64345	1.82452	10	0.792993	0.06698	10		40.75	0.8	0.805049	0.0077787	3	0.2	0.204707	0.00421806	3		40.75	0	0.8	0.530458		40.75	-0.26954
		41	1.79017	1.85244	10	0.804705	0.050512	10		41	0.8	0.781862	0.0544446	3	0.2	0.205149	0.00566518	3		41	0	0.8	0.555576		41	-0.24442
		41.25	2.00968	2.25086	10	0.785856	0.064852	10		41.25	0.8	0.807568	0.0146192	3	0.2	0.2044	0.0062149	3		41.25	0	0.8	0.579525		41.25	-0.22047
		41.5	2.39065	1.73962	10	0.75693	0.082423	10		41.5	0.8	0.820618	0.0175512	3	0.2	0.205739	0.00696492	3		41.5	0	0.8	0.599022		41.5	-0.20098
		41.75	1.93076	1.7995	10	0.808574	0.069996	10		41.75	0.8	0.810022	0.0419619	3	0.2	0.204457	0.00114742	3		41.75	0	0.8	0.619787		41.75	-0.18021
		42	1.67124	1.86669	10	0.81506	0.061412	10		42	0.8	0.786672	0.0804826	3	0.2	0.203043	0.00697242	3		42	0	0.8	0.629958		42	-0.17004
		42.25	1.52877	1.66928	10	0.828555	0.055167	10		42.25	0.8	0.806735	0.024456	3	0.2	0.193561	0.0118635	3		42.25	0	0.8	0.64428		42.25	-0.15572
		42.5	1.1772	1.28858	10	0.839275	0.050102	10		42.5	0.8	0.80664	0.0481131	3	0.2	0.191303	0.00953598	3		42.5	0	0.8	0.659143		42.5	-0.14086
		42.75	1.21016	1.19035	10	0.827536	0.043385	10		42.75	0.8	0.81796	0.0306106	3	0.2	0.196512	0.00321691	3		42.75	0	0.8	0.675033		42.75	-0.12497
		43	1.68211	1.32887	10	0.799039	0.040724	10		43	0.8	0.78723	0.0119963	3	0.2	0.200054	0.00700319	3		43	0	0.8	0.686532		43	-0.11347
		43.25	2.43433	1.5942	10	0.770383	0.047766	10		43.25	0.8	0.785517	0.0326654	3	0.2	0.196285	0.00876141	3		43.25	0	0.8	0.700484		43.25	-0.09952
		43.5	1.82709	1.06066	10	0.796956	0.028432	10		43.5	0.8	0.808807	0.0184428	3	0.2	0.191088	0.0112441	3		43.5	0	0.8	0.717651		43.5	-0.08235
		43.75	0.963816	0.997201	10	0.822416	0.027327	10		43.75	0.8	0.802718	0.0233819	3	0.2	0.193736	0.00241568	3		43.75	0	0.8	0.732805		43.75	-0.0672
		44	1.50571	1.48914	10	0.812783	0.040662	10		44	0.8	0.803835	0.0394009	3	0.2	0.197576	0.00349472	3		44	0	0.8	0.743695		44	-0.0563
		44.25	1.21073	1.29417	10	0.810971	0.014991	10		44.25	0.8	0.773469	0.0414173	3	0.2	0.200084	0.00609593	3		44.25	0	0.8	0.753412		44.25	-0.04659
		44.5	1.11749	1.02911	10	0.813291	0.031958	10		44.5	0.8	0.790813	0.0352276	3	0.2	0.195312	0.0042812	3		44.5	0	0.8	0.757829		44.5	-0.04217
		44.75	1.52834	1.37203	10	0.803018	0.059298	10		44.75	0.8	0.822638	0.0361741	3	0.2	0.195479	0.00269824	3		44.75	0	0.8	0.764416		44.75	-0.03558
		45	0.224782	0.629238	10	0.829221	0.039563	10		45	0.6	0.801826	0.0439288	3	0.4	0.199009	0.00378067	3		45	0	0.8	0.77664		45	-0.02336
		45.25	0	0	10	0.797952	0.039325	10		45.25	0.6	0.80732	0.0439751	3	0.4	0.212921	0.0103788	3		45.25	0	0.8	0.791351		45.25	-0.00865
		45.5	0	0	10	0.757599	0.054912	10		45.5	0.6	0.785526	0.0476778	3	0.4	0.259279	0.0123812	3		45.5	0.000636	0.8	0.801222		45.5	0.001222
		45.75	0.052502	0.157507	10	0.727573	0.051466	10		45.75	0.6	0.753612	0.0531412	3	0.4	0.309942	0.0141033	3		45.75	0.006845	0.8	0.806501		45.75	0.006501
		46	0.069238	0.207713	10	0.69616	0.05162	10		46	0.6	0.701808	0.0344191	3	0.4	0.354647	0.0104895	3		46	0.020335	0.8	0.817871		46	0.017871
		46.25	0.171368	0.299178	10	0.652281	0.058834	10		46.25	0.6	0.68806	0.0533983	3	0.4	0.397658	0.0113495	3		46.25	0.015357	0.8	0.811487		46.25	0.011487
		46.5	0.211781	0.276082	10	0.627563	0.047413	10		46.5	0.6	0.638439	0.0819642	3	0.4	0.437846	0.00540105	3		46.5	0.005673	0.8	0.801717		46.5	0.001717
		46.75	0.2563	0.3427	10	0.621195	0.053106	10		46.75	0.6	0.614574	0.0585716	3	0.4	0.451775	0.00797104	3		46.75	0.00583	0.8	0.801646		46.75	0.001646
		47	0.28085	0.346518	10	0.602804	0.037496	10		47	0.6	0.618422	0.0433549	3	0.4	0.449896	0.00798797	3		47	0.023065	0.8	0.816824		47	0.016824
		47.25	0.384386	0.307518	10	0.599047	0.056096	10		47.25	0.6	0.611491	0.0356203	3	0.4	0.43558	0.00512532	3		47.25	0.019861	0.8	0.812133		47.25	0.012133
		47.5	0.413242	0.402918	10	0.587526	0.042157	10		47.5	0.6	0.588749	0.0197663	3	0.4	0.406665	0.00633733	3		47.5	0.005978	0.8	0.798558		47.5	-0.00144
		47.75	0.367277	0.409328	10	0.596174	0.038222	10		47.75	0.6	0.561482	0.0248952	3	0.4	0.397415	0.00958863	3		47.75	0	0.8	0.791531		47.75	-0.00847
		48	0.427179	0.292513	10	0.593902	0.047784	10		48	0.6	0.609431	0.0460924	3	0.4	0.388378	0.0208426	3		48	0	0.8	0.789554		48	-0.01045
		48.25	0.433412	0.406697	10	0.618877	0.062735	10		48.25	0.6	0.559642	0.0411723	3	0.4	0.397706	0.0160309	3		48.25	0	0.8	0.789891		48.25	-0.01011
		48.5	0.3724	0.31862	10	0.609614	0.056265	10		48.5	0.6	0.573753	0.0504219	3	0.4	0.409771	0.00442265	3		48.5	0	0.8	0.796588		48.5	-0.00341
		48.75	0.257791	0.34471	10	0.617596	0.040578	10		48.75	0.6	0.625792	0.0187323	3	0.4	0.416945	0.00547553	3		48.75	0.011734	0.8	0.807149		48.75	0.007149
		49	0.334289	0.318836	10	0.625051	0.060855	10		49	0.6	0.613359	0.0832535	3	0.4	0.412119	0.00903569	3		49	0.018531	0.8	0.812478		49	0.012478
		49.25	0.471633	0.309199	10	0.593924	0.049643	10		49.25	0.6	0.642428	0.0137039	3	0.4	0.408663	0.00895808	3		49.25	0.001999	0.8	0.796646		49.25	-0.00335
		49.5	0.390083	0.328294	10	0.600154	0.041253	10		49.5	0.6	0.605274	0.0802569	3	0.4	0.400167	0.018135	3		49.5	0.00282	0.8	0.797663		49.5	-0.00234
		49.75	0.307481	0.285913	10	0.619543	0.045171	10		49.75	0.6	0.622693	0.0537653	3	0.4	0.394499	0.0161518	3		49.75	0.018613	0.8	0.811796		49.75	0.011796
		50	0.259287	0.301194	10	0.654539	0.073812	10		50	0.6	0.593992	0.043892	3	0.4	0.396495	0.0037203	3		50	0.026651	0.8	0.81789		50	0.01789
		50.25	0.355219	0.324273	10	0.617604	0.047263	10		50.25	0.6	0.607535	0.0762996	3	0.4	0.398541	0.00994054	3		50.25	0.745658	0.2	0.809584		50.25	0.609584
		50.5	0.39209	0.35105	10	0.614479	0.060076	10		50.5	0.6	0.623912	0.0621292	3	0.4	0.392606	0.00839936	3		50.5	0.854962	0.2	0.730067		50.5	0.530067
		50.75	0.421643	0.383927	10	0.604213	0.041879	10		50.75	0.6	0.664711	0.0669439	3	0.4	0.395747	0.008227	3		50.75	0.935442	0.2	0.595889		50.75	0.395889
		51	0.422797	0.337105	10	0.604108	0.048061	10		51	0.6	0.678617	0.0464397	3	0.4	0.394001	0.00201673	3		51	1.1313	0.2	0.48017		51	0.28017
		51.25	0.510755	0.371428	10	0.594335	0.04067	10		51.25	0.6	0.614421	0.026405	3	0.4	0.397393	0.00981848	3		51.25	1.95373	0.2	0.377812		51.25	0.177812
		51.5	0.432292	0.423537	10	0.592419	0.03468	10		51.5	0.6	0.577129	0.0584194	3	0.4	0.402846	0.0127244	3		51.5	1.98471	0.2	0.281761		51.5	0.081761
		51.75	0.508814	0.422534	10	0.582124	0.075663	10		51.75	0.6	0.614152	0.0540627	3	0.4	0.403528	0.0178341	3		51.75	1.51998	0.2	0.203287		51.75	0.003287
		52	0.448369	0.471231	10	0.614559	0.050301	10		52	0.6	0.649099	0.0176714	3	0.4	0.399185	0.00590441	3		52	0.916245	0.2	0.153855		52	-0.04615
		52.25	0.439529	0.46132	10	0.608488	0.04977	10		52.25	0.6	0.618176	0.0333089	3	0.4	0.398267	0.00834332	3		52.25	0.527934	0.2	0.132329		52.25	-0.06767
		52.5	0.426429	0.452115	10	0.623085	0.065328	10		52.5	0.6	0.591541	0.0407179	3	0.4	0.39613	0.00749016	3		52.5	0.49494	0.2	0.135878		52.5	-0.06412
		52.75	0.381028	0.373416	10	0.615959	0.06028	10		52.75	0.6	0.594607	0.0382819	3	0.4	0.394012	0.00382157	3		52.75	0.518716	0.2	0.142781		52.75	-0.05722
		53	0.430224	0.414561	10	0.612612	0.051894	10		53	0.6	0.569755	0.0892816	3	0.4	0.394442	0.00109275	3		53	0.562041	0.2	0.150483		53	-0.04952
		53.25	0.557671	0.427895	10	0.583307	0.059609	10		53.25	0.6	0.582999	0.0169348	3	0.4	0.401408	0.0111464	3		53.25	0.518013	0.2	0.151779		53.25	-0.04822
		53.5	0.571467	0.486244	10	0.59058	0.086388	10		53.5	0.6	0.602958	0.0405693	3	0.4	0.406163	0.010638	3		53.5	0.491192	0.2	0.154065		53.5	-0.04594
		53.75	0.559031	0.406482	10	0.606578	0.061467	10		53.75	0.6	0.571542	0.0380427	3	0.4	0.397307	0.0106683	3		53.75	0.479936	0.2	0.157184		53.75	-0.04282
		54	0.509802	0.509557	10	0.597327	0.041005	10		54	0.6	0.601255	0.0548376	3	0.4	0.398543	0.0033944	3		54	0.517033	0.2	0.16336		54	-0.03664
		54.25	0.385318	0.455712	10	0.620558	0.047233	10		54.25	0.6	0.623645	0.00809232	2	0.4	0.393647	0.0062105	3		54.25	0.563442	0.2	0.169782		54.25	-0.03022
		54.5	0.373727	0.454975	10	0.604617	0.053938	10		54.5	0.6	0.624749	0.00438017	2	0.4	0.393975	0.012629	3		54.5	0.538117	0.2	0.170597		54.5	-0.0294
		54.75	0.494207	0.490438	10	0.588553	0.046681	10		54.75	0.6	0.628724	0.0582001	2	0.4	0.409559	0.0103253	3		54.75	0.469784	0.2	0.168268		54.75	-0.03173
		55	0.631616	0.444267	10	0.590008	0.055983	10		55	0.6	0.647814	0.0777105	2	0.4	0.417809	0.00271168	3		55	0.400465	0.2	0.166087		55	-0.03391
		55.25	0.486282	0.469431	10	0.59099	0.100033	10		55.25	0.6	0.659492	0.119451	2	0.4	0.406938	0.00748943	3		55.25	0.38102	0.2	0.167553		55.25	-0.03245
		55.5	0.461004	0.464055	10	0.604222	0.0349	10		55.5	0.6	0.609102	0.157437	2	0.4	0.40948	0.00888189	3		55.5	0.392175	0.2	0.171038		55.5	-0.02896
		55.75	0.28519	0.360384	10	0.633382	0.035833	10		55.75	0.6	0.585187	0.0748518	2	0.4	0.412853	0.00483961	3		55.75	0.412068	0.2	0.174883		55.75	-0.02512
		56	0.468127	0.518966	10	0.618511	0.085859	10		56	0.6	0.636758	0.129171	2	0.4	0.406547	0.0121035	3		56	0.437084	0.2	0.178816		56	-0.02118
		56.25	0.39667	0.336411	10	0.612062	0.036754	10		56.25	0.6	0.63702	0.0417529	2	0.4	0.399875	0.00982336	3		56.25	0.411081	0.2	0.17872		56.25	-0.02128
		56.5	0.572301	0.528316	10	0.577253	0.079289	10		56.5	0.6	0.611144	0.045419	2	0.4	0.395385	0.00840246	3		56.5	0.409982	0.2	0.18043		56.5	-0.01957
		56.75	0.584979	0.567172	10	0.588572	0.09729	10		56.75	0.6	0.684131	0.0425381	2	0.4	0.396229	0.0123153	3		56.75	0.437988	0.2	0.184154		56.75	-0.01585
		57	0.635232	0.456202	10	0.594245	0.052633	10		57	0.6	0.677747	0.0500874	2	0.4	0.397776	0.00560688	3		57	0.548995	0.2	0.194005		57	-0.00599
		57.25	0.636616	0.640618	10	0.579078	0.115041	10		57.25	0.6	0.702213	0.0153611	2	0.4	0.401977	0.0019154	3		57.25	0.576675	0.2	0.196746		57.25	-0.00325
		57.5	0.427167	0.457537	10	0.643406	0.055831	10		57.5	0.6	0.645681	0.0385251	2	0.4	0.401299	0.00626398	3		57.5	0.502471	0.2	0.191225		57.5	-0.00877
		57.75	0.354738	0.408746	10	0.629123	0.048987	10		57.75	0.6	0.611342	0.0504036	2	0.4	0.398876	0.0126444	3		57.75	0.474666	0.2	0.189838		57.75	-0.01016
		58	0.46491	0.413092	10	0.600772	0.056455	10		58	0.6	0.645949	0.037212	2	0.4	0.38734	0.00344755	3		58	0.395035	0.2	0.184705		58	-0.01529
		58.25	0.652425	0.407876	10	0.585572	0.063677	10		58.25	0.6	0.611247	0.0476732	2	0.4	0.382329	0.0105438	3		58.25	0.430416	0.2	0.188637		58.25	-0.01136
		58.5	0.694735	0.460484	10	0.568596	0.110387	10		58.5	0.6	0.641829	0.0227439	2	0.4	0.391655	0.0213845	3		58.5	0.522107	0.2	0.196713		58.5	-0.00329
		58.75	0.578213	0.427212	10	0.59868	0.027809	10		58.75	0.6	0.592415	0.0145166	2	0.4	0.401486	0.0133615	3		58.75	0.48815	0.2	0.194353		58.75	-0.00565
		59	0.352607	0.337353	10	0.626318	0.028722	10		59	0.6	0.557754	0.106264	2	0.4	0.405366	0.00587373	3		59	0.493301	0.2	0.195239		59	-0.00476
		59.25	0.450121	0.468483	10	0.617261	0.031722	10		59.25	0.6	0.638543	0.0534874	2	0.4	0.405097	0.0111667	3		59.25	0.433016	0.2	0.190992		59.25	-0.00901
		59.5	0.21869	0.349649	10	0.632303	0.030368	10		59.5	0.6	0.718576	0.128342	2	0.4	0.399551	0.0125551	3		59.5	0.468406	0.2	0.194481		59.5	-0.00552
		59.75	0.648804	0.381543	10	0.587877	0.02593	10		59.75	0.6	0.655054	0.187377	2	0.4	0.398776	0.0179142	3		59.75	0.461845	0.2	0.194454		59.75	-0.00555
																				60	0.479754	0.2	0.196331		60	-0.00367
																				60.25	0	0.5	0.196029		60.25	-0.30397
																				60.5	0	0.5	0.207165		60.5	-0.29284
																				60.75	0	0.5	0.236678		60.75	-0.26332
																				61	0	0.5	0.268828		61	-0.23117
																				61.25	0	0.5	0.303476		61.25	-0.19652
																				61.5	0	0.5	0.335817		61.5	-0.16418
																				61.75	0	0.5	0.355134		61.75	-0.14487
																				62	0	0.5	0.383172		62	-0.11683
																				62.25	0	0.5	0.410319		62.25	-0.08968
																				62.5	0	0.5	0.432971		62.5	-0.06703
																				62.75	0	0.5	0.462872		62.75	-0.03713
																				63	0	0.5	0.489301		63	-0.0107
																				63.25	0.024212	0.5	0.511634		63.25	0.011634
																				63.5	0.050307	0.5	0.523207		63.5	0.023207
																				63.75	0.070863	0.5	0.531464		63.75	0.031464
																				64	0.081563	0.5	0.534223		64	0.034223
																				64.25	0.06768	0.5	0.524439		64.25	0.024439
																				64.5	0.068598	0.5	0.522852		64.5	0.022852
																				64.75	0.073377	0.5	0.523302		64.75	0.023302
																				65	0.071654	0.5	0.520544		65	0.020544
																				65.25	0.048331	0.5	0.507787		65.25	0.007787
																				65.5	0.057215	0.5	0.511304		65.5	0.011304
																				65.75	0.079467	0.5	0.52106		65.75	0.02106
																				66	0.084269	0.5	0.521687		66	0.021687
																				66.25	0.074392	0.5	0.515133		66.25	0.015133
																				66.5	0.066075	0.5	0.509951		66.5	0.009951
																				66.75	0.058376	0.5	0.505547		66.75	0.005547
																				67	0.062828	0.5	0.50717		67	0.00717
																				67.25	0.054333	0.5	0.502669		67.25	0.002669
																				67.5	0.067477	0.5	0.508554		67.5	0.008554
																				67.75	0.067407	0.5	0.507851		67.75	0.007851
																				68	0.05342	0.5	0.500753		68	0.000753
																				68.25	0.058508	0.5	0.503017		68.25	0.003017
																				68.5	0.072104	0.5	0.509113		68.5	0.009113
																				68.75	0.058477	0.5	0.502064		68.75	0.002064
																				69	0.066765	0.5	0.50572		69	0.00572
																				69.25	0.059643	0.5	0.50198		69.25	0.00198
																				69.5	0.046434	0.5	0.494033		69.5	-0.00597
																				69.75	0.053017	0.5	0.498799		69.75	-0.0012
																				70	0.048678	0.5	0.496127		70	-0.00387
																				70.25	0	0.8	0.498998		70.25	-0.301
																				70.5	0	0.8	0.513765		70.5	-0.28623
																				70.75	0	0.8	0.540742		70.75	-0.25926
																				71	0	0.8	0.554056		71	-0.24594
																				71.25	0	0.8	0.570163		71.25	-0.22984
																				71.5	0	0.8	0.588681		71.5	-0.21132
																				71.75	0	0.8	0.604886		71.75	-0.19511
																				72	0	0.8	0.625975		72	-0.17403
																				72.25	0	0.8	0.641067		72.25	-0.15893
																				72.5	0	0.8	0.662525		72.5	-0.13747
																				72.75	0	0.8	0.676939		72.75	-0.12306
																				73	0	0.8	0.691706		73	-0.10829
																				73.25	0	0.8	0.702955		73.25	-0.09705
																				73.5	0	0.8	0.712023		73.5	-0.08798
																				73.75	0	0.8	0.720795		73.75	-0.07921
																				74	0	0.8	0.732628		74	-0.06737
																				74.25	0	0.8	0.741456		74.25	-0.05854
																				74.5	0	0.8	0.747333		74.5	-0.05267
																				74.75	0	0.8	0.757203		74.75	-0.0428
																				75	0	0.8	0.765032		75	-0.03497
																				75.25	0	0.8	0.770989		75.25	-0.02901
																				75.5	0	0.8	0.780991		75.5	-0.01901
																				75.75	0	0.8	0.78875		75.75	-0.01125
																				76	0	0.8	0.793557		76	-0.00644
																				76.25	0.001241	0.8	0.801748		76.25	0.001748
																				76.5	0.007704	0.8	0.807199		76.5	0.007199
																				76.75	0.017697	0.8	0.815346		76.75	0.015346
																				77	0.014926	0.8	0.811234		77	0.011234
																				77.25	0.0041	0.8	0.800519		77.25	0.000519
																				77.5	0.006535	0.8	0.802546		77.5	0.002546
																				77.75	0.016114	0.8	0.810732		77.75	0.010732
																				78	0.016029	0.8	0.809527		78	0.009527
																				78.25	0.012376	0.8	0.805261		78.25	0.005261
																				78.5	0.004103	0.8	0.797485		78.5	-0.00251
																				78.75	0.001506	0.8	0.795506		78.75	-0.00449
																				79	0.003397	0.8	0.797594		79	-0.00241
																				79.25	0.004655	0.8	0.798937		79.25	-0.00106
																				79.5	0.005139	0.8	0.79947		79.5	-0.00053
																				79.75	0.008402	0.8	0.80236		79.75	0.00236
																				80	0.01858	0.8	0.811133		80	0.011133
																				80.25	0.744559	0.2	0.80589		80.25	0.60589
																				80.5	0.851724	0.2	0.730956		80.5	0.530956
																				80.75	0.934702	0.2	0.589549		80.75	0.389549
																				81	1.24505	0.2	0.470069		81	0.270069
																				81.25	2.01167	0.2	0.361394		81.25	0.161394
																				81.5	1.89916	0.2	0.262061		81.5	0.062061
																				81.75	1.32213	0.2	0.184834		81.75	-0.01517
																				82	0.752305	0.2	0.144109		82	-0.05589
																				82.25	0.48371	0.2	0.131635		82.25	-0.06837
																				82.5	0.471988	0.2	0.136565		82.5	-0.06344
																				82.75	0.446712	0.2	0.140247		82.75	-0.05975
																				83	0.489916	0.2	0.148039		83	-0.05196
																				83.25	0.582024	0.2	0.158647		83.25	-0.04135
																				83.5	0.50896	0.2	0.157224		83.5	-0.04278
																				83.75	0.477847	0.2	0.158725		83.75	-0.04128
																				84	0.417422	0.2	0.158091		84	-0.04191
																				84.25	0.426076	0.2	0.162176		84.25	-0.03782
																				84.5	0.560994	0.2	0.174923		84.5	-0.02508
																				84.75	0.563351	0.2	0.177303		84.75	-0.0227
																				85	0.494566	0.2	0.174264		85	-0.02574
																				85.25	0.467134	0.2	0.174475		85.25	-0.02553
																				85.5	0.472128	0.2	0.177007		85.5	-0.02299
																				85.75	0.440641	0.2	0.176682		85.75	-0.02332
																				86	0.375323	0.2	0.173951		86	-0.02605
																				86.25	0.376358	0.2	0.176188		86.25	-0.02381
																				86.5	0.44232	0.2	0.183005		86.5	-0.01699
																				86.75	0.492363	0.2	0.188232		86.75	-0.01177
																				87	0.474794	0.2	0.187923		87	-0.01208
																				87.25	0.440474	0.2	0.186367		87.25	-0.01363
																				87.5	0.472393	0.2	0.189946		87.5	-0.01005
																				87.75	0.408225	0.2	0.185965		87.75	-0.01403
																				88	0.380103	0.2	0.185044		88	-0.01496
																				88.25	0.406271	0.2	0.188257		88.25	-0.01174
																				88.5	0.414524	0.2	0.189882		88.5	-0.01012
																				88.75	0.396373	0.2	0.189367		88.75	-0.01063
																				89	0.410891	0.2	0.191367		89	-0.00863
																				89.25	0.441149	0.2	0.194433		89.25	-0.00557
																				89.5	0.425764	0.2	0.193726		89.5	-0.00627
																				89.75	0.435188	0.2	0.194989		89.75	-0.00501
																				90	0.368468	0.2	0.190308		90	-0.00969
																				90.25	0	0.5	0.19012		90.25	-0.30988
																				90.5	0	0.5	0.202452		90.5	-0.29755
																				90.75	0	0.5	0.231317		90.75	-0.26868
																				91	0	0.5	0.261533		91	-0.23847
																				91.25	0	0.5	0.290226		91.25	-0.20977
																				91.5	0	0.5	0.321137		91.5	-0.17886
																				91.75	0	0.5	0.34682		91.75	-0.15318
																				92	0	0.5	0.370404		92	-0.1296
																				92.25	0	0.5	0.393314		92.25	-0.10669
																				92.5	0	0.5	0.412628		92.5	-0.08737
																				92.75	0	0.5	0.445112		92.75	-0.05489
																				93	0	0.5	0.470067		93	-0.02993
																				93.25	0	0.5	0.494341		93.25	-0.00566
																				93.5	0.025114	0.5	0.512068		93.5	0.012068
																				93.75	0.069627	0.5	0.532733		93.75	0.032733
																				94	0.062793	0.5	0.526641		94	0.026641
																				94.25	0.058782	0.5	0.522467		94.25	0.022467
																				94.5	0.057144	0.5	0.519827		94.5	0.019827
																				94.75	0.029449	0.5	0.505176		94.75	0.005176
																				95	0.029932	0.5	0.504962		95	0.004962
																				95.25	0.042395	0.5	0.510362		95.25	0.010362
																				95.5	0.059857	0.5	0.517828		95.5	0.017828
																				95.75	0.067362	0.5	0.520012		95.75	0.020012
																				96	0.058779	0.5	0.514271		96	0.014271
																				96.25	0.056154	0.5	0.511867		96.25	0.011867
																				96.5	0.044165	0.5	0.505317		96.5	0.005317
																				96.75	0.039507	0.5	0.502739		96.75	0.002739
																				97	0.056511	0.5	0.510416		97	0.010416
																				97.25	0.073468	0.5	0.517664		97.25	0.017664
																				97.5	0.080308	0.5	0.519541		97.5	0.019541
																				97.75	0.079392	0.5	0.517499		97.75	0.017499
																				98	0.063577	0.5	0.508562		98	0.008562
																				98.25	0.045772	0.5	0.499473		98.25	-0.00053
																				98.5	0.0333	0.5	0.49245		98.5	-0.00755
																				98.75	0.024719	0.5	0.48912		98.75	-0.01088
																				99	0.034557	0.5	0.494837		99	-0.00516
																				99.25	0.036291	0.5	0.496299		99.25	-0.0037
																				99.5	0.058935	0.5	0.50788		99.5	0.00788
																				99.75	0.067025	0.5	0.511075		99.75	0.011075
																				100	0.074709	0.5	0.513835		100	0.013835
																				100.25	0	0.8	0.509203		100.25	-0.2908
																				100.5	0	0.8	0.514923		100.5	-0.28508
																				100.75	0	0.8	0.531574		100.75	-0.26843
																				101	0	0.8	0.554283		101	-0.24572
																				101.25	0	0.8	0.577675		101.25	-0.22232
																				101.5	0	0.8	0.594848		101.5	-0.20515
																				101.75	0	0.8	0.610089		101.75	-0.18991
																				102	0	0.8	0.624199		102	-0.1758
																				102.25	0	0.8	0.636931		102.25	-0.16307
																				102.5	0	0.8	0.655651		102.5	-0.14435
																				102.75	0	0.8	0.669201		102.75	-0.1308
																				103	0	0.8	0.680487		103	-0.11951
																				103.25	0	0.8	0.691163		103.25	-0.10884
																				103.5	0	0.8	0.693899		103.5	-0.1061
																				103.75	0	0.8	0.691488		103.75	-0.10851
																				104	0	0.8	0.700654		104	-0.09935
																				104.25	0	0.8	0.706571		104.25	-0.09343
																				104.5	0	0.8	0.722987		104.5	-0.07701
																				104.75	0	0.8	0.725938		104.75	-0.07406
																				105	0	0.8	0.736492		105	-0.06351
																				105.25	0	0.8	0.741994		105.25	-0.05801
																				105.5	0	0.8	0.746312		105.5	-0.05369
																				105.75	0	0.8	0.752829		105.75	-0.04717
																				106	0	0.8	0.758517		106	-0.04148
																				106.25	0	0.8	0.770799		106.25	-0.0292
																				106.5	0	0.8	0.773771		106.5	-0.02623
																				106.75	0	0.8	0.780816		106.75	-0.01918
																				107	0	0.8	0.785422		107	-0.01458
																				107.25	0	0.8	0.793278		107.25	-0.00672
																				107.5	0	0.8	0.794124		107.5	-0.00588
																				107.75	0.00174	0.8	0.802179		107.75	0.002179
																				108	0.009071	0.8	0.808357		108	0.008357
																				108.25	0.012161	0.8	0.810219		108.25	0.010219
																				108.5	0.012834	0.8	0.809734		108.5	0.009734
																				108.75	0.000513	0.8	0.797964		108.75	-0.00204
																				109	0	0.8	0.795787		109	-0.00421
																				109.25	0.003632	0.8	0.801266		109.25	0.001266
																				109.5	0.003603	0.8	0.801122		109.5	0.001122
																				109.75	0.002507	0.8	0.800058		109.75	5.84e-05
																				110	0.005726	0.8	0.802833		110	0.002833
																				110.25	0.739646	0.2	0.805892		110.25	0.605892
																				110.5	0.847468	0.2	0.729144		110.5	0.529144
																				110.75	0.935515	0.2	0.596683		110.75	0.396683
																				111	1.22089	0.2	0.47226		111	0.27226
																				111.25	2.00395	0.2	0.363985		111.25	0.163985
																				111.5	1.88861	0.2	0.260053		111.5	0.060053
																				111.75	1.26548	0.2	0.180123		111.75	-0.01988

## Sheet: Figure 4
Figure 4 panels --->		Figure 4b
		Time	Setpoint	Nucleus 1	Power 1	Nucleus 2	Power 2	Nucleus 3	Power 3	Nucleus 4	Power 4	Nucleus 5	Power 5	Nucleus 6	Power 6	Nucleus 7	Power 7
		0		1021.95		971.949		1075.01		972.172		1086.03		891.964		700.161
		0.25		1075.27		969.133		1077.51		972.557		1086.81		894.042		700.392
		0.5		1079.32		969.995		1079.7		973.402		1090.15		893.626		700.962
		0.75		1082.26		972.57		1079.79		976.812		1093.87		894.704		701.999
		1		1084.68		972.843		1080.34		978.167		1097.87		896.733		703.812
		1.25		1085.01		971.467		1081.31		977.84		1098.89		897.543		703.196
		1.5		1085.59		971.357		1080.58		974.498		1101.11		898.988		702.553
		1.75		1090.28	0	971.96	0	1087.07	0	977.36	0	1102.26	0	900.275	0	704.106	0
		2	603	1086.06	1.5654	969.329	0.501491	1085.23	2.04344	972.09	2.09203	1095.29	1.87828	899.847	1.3073	702.995	0.761031
		2.25	603	1067.2	1.60904	959.264	0.525855	1068.07	2.06765	962.45	2.09203	1075.94	1.87828	888.633	1.3073	701.416	0.78381
		2.5	603	1021.9	1.52199	927.458	0.501491	1027.18	1.97177	929.612	1.97177	1028.48	1.76431	860.02	1.24317	694.092	0.738133
		2.75	603	978.445	1.45727	897.915	0.476952	991.831	1.87828	900.247	1.87828	986.602	1.65298	833.06	1.17893	686.518	0.691958
		3	603	938.017	1.41431	871.07	0.476952	958.058	1.80955	876.477	1.76431	947.45	1.5654	809.484	1.11445	678.146	0.691958
		3.25	603	907.073	1.37146	848.707	0.452236	928.831	1.74185	852.757	1.67506	911.165	1.4788	792.216	1.09288	673.168	0.668672
		3.5	603	877.227	1.32868	827.581	0.452236	900.483	1.69723	828.15	1.60904	880.906	1.41431	776.039	1.04959	666.747	0.621676
		3.75	603	850.495	1.28593	807.391	0.452236	874.367	1.63097	811.343	1.54367	854.248	1.37146	759.534	1.02787	661.807	0.621676
		4	603	823.718	1.22177	787.669	0.427336	850.268	1.58719	795.778	1.4788	828.841	1.3073	744.05	0.984235	655.917	0.574083
		4.25	603	787.194	1.17893	766.586	0.402247	826.675	1.52199	780.998	1.41431	803.225	1.24317	728.791	0.940317	648.335	0.550051
		4.5	603	767.807	1.13597	751.145	0.376966	805.748	1.45727	766.564	1.35006	782.851	1.20036	713.533	0.896077	642.722	0.501491
		4.75	603	751.028	1.11445	737.689	0.376966	787.26	1.43577	755.935	1.3073	763.086	1.17893	701.328	0.873824	638.598	0.501491
		5	603	737.826	1.07126	724.735	0.351486	771.713	1.39287	747.403	1.26455	747.131	1.13597	689.382	0.829027	634.147	0.476952
		5.25	603	726.836	1.04959	716.032	0.325804	758.644	1.37146	735.937	1.22177	732.301	1.09288	680.079	0.806473	632.003	0.452236
		5.5	603	716.001	1.04959	704.733	0.351486	745.353	1.35006	727.592	1.22177	720.224	1.09288	671.37	0.806473	628.519	0.452236
		5.75	603	706.604	1.00608	694.431	0.325804	732.13	1.32868	720.323	1.20036	709.885	1.04959	663.762	0.78381	625.723	0.427336
		6	603	698.705	1.00608	684.595	0.351486	719.484	1.3073	710.98	1.20036	701.918	1.02787	656.806	0.78381	621.689	0.427336
		6.25	603	694.038	0.984235	678.165	0.325804	710.601	1.28593	703.163	1.17893	694.835	0.984235	648.925	0.738133	619.945	0.402247
		6.5	603	687.553	0.962314	671.562	0.325804	700.264	1.26455	695.51	1.15747	685.917	0.962314	641.717	0.715111	617.224	0.402247
		6.75	603	681.564	0.962314	665.505	0.325804	691.336	1.24317	691.166	1.15747	681.39	0.940317	636.43	0.715111	614.607	0.402247
		7	603	677.059	0.940317	659.553	0.299913	684.884	1.22177	687.414	1.13597	675.464	0.918239	631.744	0.691958	611.477	0.376966
		7.25	603	672.016	0.940317	654.144	0.299913	677.801	1.22177	686.269	1.15747	669.877	0.918239	626.097	0.691958	606.865	0.376966
		7.5	603	667.51	0.940317	649.123	0.27381	672.661	1.22177	682.52	1.13597	663.492	0.918239	622.192	0.668672	604.987	0.351486
		7.75	603	661.395	0.918239	644.689	0.27381	666.03	1.20036	679.242	1.11445	656.526	0.896077	615.385	0.645246	601.975	0.351486
		8	603	655.923	0.896077	640.984	0.247489	659.779	1.17893	676.547	1.09288	652.451	0.873824	611.105	0.621676	600.234	0.325804
		8.25	603	652.954	0.896077	637.417	0.247489	655.479	1.15747	673.615	1.07126	647.821	0.873824	609.799	0.621676	599.787	0.299913
		8.5	603	651.094	0.896077	635.18	0.247489	650.007	1.15747	671.639	1.09288	645.2	0.873824	607.985	0.621676	598.818	0.27381
		8.75	603	648.006	0.896077	632.457	0.247489	645.268	1.13597	669.365	1.07126	641.052	0.896077	604.688	0.597956	597.891	0.27381
		9	603	647.347	0.873824	627.715	0.220946	639.565	1.11445	667.316	1.04959	638.226	0.873824	602.276	0.574083	596.63	0.27381
		9.25	603	646.488	0.851475	623.824	0.220946	635.757	1.11445	664.24	1.04959	634.726	0.873824	601.603	0.574083	596.147	0.220946
		9.5	603	645.55	0.829027	619.69	0.220946	631.963	1.09288	662.305	1.02787	631.338	0.873824	600.76	0.574083	595.694	0.247489
		9.75	603	643.268	0.851475	618.107	0.220946	629.829	1.09288	656.991	1.04959	630.492	0.873824	600.12	0.574083	594.773	0.247489
		10	603	641.627	0.829027	617.277	0.194175	627.221	1.07126	654.887	1.02787	629.744	0.851475	598.4	0.550051	594.383	0.247489
		10.25	603	641.903	0.829027	617.743	0.194175	627.225	1.09288	653.033	1.02787	629.567	0.829027	598.918	0.550051	592.729	0.247489
		10.5	603	640.831	0.851475	619.007	0.194175	625.681	1.09288	651.645	1.04959	631.055	0.829027	600.134	0.550051	594.489	0.247489
		10.75	603	642.056	0.829027	618.122	0.194175	625.325	1.09288	651.214	1.04959	630.214	0.829027	599.959	0.550051	592.592	0.220946
		11	603	641.335	0.829027	616.396	0.194175	624.08	1.09288	652.914	1.04959	629.362	0.829027	599.921	0.550051	594.368	0.220946
		11.25	603	641.701	0.829027	616.947	0.194175	623.917	1.07126	652.867	1.04959	627.974	0.829027	599.507	0.550051	594.22	0.194175
		11.5	603	641.692	0.829027	617.868	0.194175	624.083	1.07126	653.347	1.04959	628.248	0.829027	600.035	0.550051	594.768	0.194175
		11.75	603	642.973	0.851475	617.875	0.194175	624.529	1.09288	654.94	1.04959	627.053	0.851475	600.041	0.550051	595.529	0.220946
		12	603	639.787	0.851475	618.614	0.194175	623.869	1.09288	654.56	1.04959	624.192	0.851475	600.597	0.574083	596.135	0.247489
		12.25	603	640.309	0.851475	617.571	0.194175	625.192	1.09288	654.737	1.04959	624.21	0.851475	601.127	0.550051	595.782	0.247489
		12.5	603	638.314	0.851475	614.828	0.194175	623.265	1.09288	653.579	1.04959	624.482	0.851475	600.824	0.550051	596.706	0.27381
		12.75	603	637.838	0.851475	613.236	0.194175	623.322	1.11445	653.496	1.04959	623.863	0.851475	600.335	0.574083	596.22	0.27381
		13	603	637.664	0.829027	610.617	0.194175	621.926	1.11445	652.62	1.07126	626.753	0.851475	600.258	0.574083	596.247	0.299913
		13.25	603	638.044	0.829027	609.004	0.220946	621.143	1.11445	651.84	1.07126	626.242	0.873824	599.729	0.574083	597.874	0.299913
		13.5	603	638.596	0.829027	607.098	0.194175	621.337	1.11445	649.37	1.07126	623.858	0.873824	599.122	0.550051	596.616	0.299913
		13.75	603	638.683	0.829027	609.35	0.194175	619.951	1.09288	649.719	1.04959	623.249	0.851475	599.781	0.550051	596.922	0.27381
		14	603	637.494	0.829027	609.204	0.194175	619.865	1.09288	648.572	1.07126	623.092	0.873824	599.877	0.550051	598.418	0.247489
		14.25	603	634.754	0.829027	610.149	0.194175	619.742	1.11445	647.788	1.04959	621.401	0.873824	601.235	0.550051	598.849	0.27381
		14.5	603	633.568	0.829027	609.262	0.194175	619.077	1.11445	647.739	1.07126	621.865	0.851475	602.162	0.550051	599.773	0.27381
		14.75	603	629.876	0.829027	609.257	0.220946	617.158	1.09288	646.492	1.07126	622.366	0.851475	604.354	0.574083	599.877	0.27381
		15	603	627.069	0.829027	609.196	0.194175	615.669	1.09288	644.955	1.07126	621.096	0.873824	604.04	0.574083	598.679	0.247489
		15.25	603	625.919	0.829027	608.658	0.194175	614.54	1.09288	643.755	1.07126	622.675	0.873824	604.206	0.574083	598.086	0.247489
		15.5	603	624.545	0.829027	609.126	0.194175	613.696	1.09288	642.82	1.07126	623.57	0.873824	602.656	0.550051	598.198	0.247489
		15.75	603	624.464	0.851475	612.292	0.194175	612.42	1.09288	640.774	1.07126	621.736	0.873824	599.862	0.550051	598.646	0.247489
		16	603	623.844	0.851475	611.945	0.194175	613.549	1.09288	641.449	1.09288	620.717	0.873824	598.143	0.550051	598.205	0.27381
		16.25	603	623.78	0.851475	610.831	0.194175	613.823	1.09288	643.056	1.07126	618.69	0.873824	598.734	0.550051	598.142	0.27381
		16.5	603	624.547	0.851475	611.813	0.194175	612.445	1.09288	643.909	1.07126	619.759	0.873824	598.238	0.550051	598.534	0.27381
		16.75	603	623.327	0.851475	611.457	0.194175	612.179	1.09288	643.33	1.07126	618.419	0.851475	598.286	0.525855	598.829	0.27381
		17	603	620.978	0.851475	611.219	0.194175	609.784	1.09288	642.02	1.07126	616.043	0.873824	596.444	0.525855	597.588	0.27381
		17.25	603	619.235	0.851475	608.876	0.194175	609.894	1.09288	637.776	1.07126	616.645	0.851475	597.295	0.525855	597.316	0.27381
		17.5	603	618.353	0.851475	609.124	0.167172	609.46	1.09288	637.264	1.09288	618.554	0.873824	600.084	0.550051	595.297	0.27381
		17.75	603	615.838	0.851475	609.332	0.167172	609.018	1.07126	637.113	1.09288	619.127	0.873824	600.201	0.550051	595.789	0.247489
		18	603	591.546	0.851475	608.276	0.194175	606.858	1.07126	634.327	1.07126	615.666	0.873824	598.569	0.550051	596.728	0.27381
		18.25	603	592.008	0.851475	607.671	0.194175	606.528	1.07126	632.482	1.07126	614.367	0.873824	598.008	0.550051	597.872	0.247489
		18.5	603	590.876	0.851475	606.912	0.194175	606.252	1.09288	631.977	1.09288	614.356	0.896077	597.504	0.550051	597.202	0.27381
		18.75	603	589.974	0.829027	604.465	0.194175	606.011	1.07126	630.528	1.07126	613.974	0.896077	596.153	0.525855	597.869	0.247489
		19	603	588.667	0.829027	603.099	0.167172	605.893	1.07126	631.727	1.07126	614.25	0.873824	594.766	0.525855	596.437	0.220946
		19.25	603	589.398	0.829027	601.96	0.194175	606.539	1.09288	631.655	1.09288	616.413	0.896077	596.554	0.550051	596.994	0.247489
		19.5	603	588.755	0.829027	602.184	0.194175	606.698	1.09288	633.184	1.09288	616.647	0.896077	597.511	0.550051	596.661	0.247489
		19.75	603	588.114	0.829027	602.966	0.194175	607.417	1.09288	631.005	1.11445	617.716	0.896077	596.705	0.550051	596.809	0.27381
		20	603	588.101	0.806473	602.604	0.167172	608.043	1.07126	629.51	1.09288	618.691	0.873824	598.002	0.525855	596.973	0.247489
		20.25	603	587.897	0.829027	602.219	0.167172	607.261	1.09288	628.488	1.09288	618.27	0.873824	599.609	0.525855	597.395	0.247489
		20.5	603	586.65	0.806473	600.235	0.167172	606.54	1.07126	626.486	1.09288	617.401	0.873824	598.691	0.525855	596.79	0.247489
		20.75	603	585.076	0.78381	598.213	0.167172	606.386	1.07126	628.018	1.09288	618.334	0.873824	599.229	0.525855	597.669	0.220946
		21	603	582.665	0.806473	598.946	0.167172	606.926	1.07126	629.317	1.11445	619.308	0.851475	600.775	0.525855	598.853	0.220946
		21.25	603	581.761	0.806473	599.038	0.167172	608.313	1.09288	633.033	1.11445	617.205	0.873824	600.073	0.525855	599.937	0.220946
		21.5	603	581.482	0.806473	598.599	0.194175	610.487	1.11445	636.09	1.11445	615.904	0.873824	599.214	0.550051	601.542	0.247489
		21.75	603	582.007	0.806473	600.011	0.194175	611.024	1.09288	637.641	1.11445	616.583	0.873824	598.749	0.525855	601.721	0.220946
		22	603	582.642	0.806473	600.178	0.194175	612.919	1.11445	637.309	1.11445	614.933	0.873824	598.022	0.525855	601.582	0.220946
		22.25	603	583.065	0.829027	602.389	0.194175	615.15	1.11445	637.179	1.09288	611.506	0.873824	597.691	0.525855	601.899	0.220946
		22.5	603	584.892	0.829027	602.784	0.194175	616.313	1.13597	638.394	1.09288	610.184	0.873824	599.16	0.525855	602.567	0.247489
		22.75	603	585.566	0.806473	601.336	0.194175	615.812	1.11445	638.531	1.09288	609.587	0.873824	601.098	0.525855	601.412	0.247489
		23	603	585.88	0.829027	601.937	0.194175	616.158	1.13597	638.343	1.09288	608.189	0.873824	603.026	0.550051	601.182	0.247489
		23.25	603	586.02	0.829027	604.784	0.194175	615.176	1.13597	639.617	1.07126	606.879	0.896077	604.223	0.550051	601.13	0.247489
		23.5	603	586.718	0.829027	605.564	0.194175	615.198	1.13597	641.34	1.09288	610.089	0.896077	604.109	0.550051	600.275	0.247489
		23.75	603	585.965	0.851475	607.834	0.194175	614.33	1.13597	643.347	1.09288	611.548	0.896077	604.374	0.550051	600.324	0.247489
		24	603	587.082	0.829027	606.722	0.167172	614.565	1.13597	645.121	1.09288	611.541	0.896077	604.43	0.550051	599.938	0.247489
		24.25	603	584.659	0.829027	605.321	0.167172	613.123	1.13597	644.993	1.09288	610.086	0.896077	603.885	0.550051	599.719	0.247489
		24.5	603	586.007	0.829027	604.398	0.194175	613.626	1.13597	645.026	1.09288	610.048	0.896077	605.323	0.550051	600.976	0.220946
		24.75	603	587.606	0.829027	604.252	0.194175	613.588	1.13597	643.408	1.09288	610.537	0.873824	606.958	0.550051	603.129	0.247489
		25	603	587.571	0.829027	604.589	0.194175	613.926	1.13597	643.083	1.09288	610.017	0.896077	605.935	0.550051	600.988	0.247489
		25.25	603	589.181	0.829027	604.877	0.194175	613.422	1.13597	642.675	1.09288	609.43	0.896077	605.434	0.574083	600.445	0.247489
		25.5	603	589.187	0.829027	604.546	0.194175	614.022	1.13597	641.839	1.09288	608.276	0.896077	605.386	0.574083	599.887	0.247489
		25.75	603	589.312	0.829027	607.273	0.167172	616.542	1.13597	640.209	1.09288	607.835	0.896077	607.146	0.574083	599.048	0.220946
		26	603	592.105	0.829027	606.966	0.167172	617.478	1.15747	640.441	1.07126	605.744	0.896077	607.926	0.574083	599.363	0.220946
		26.25	603	593.31	0.851475	607.511	0.194175	618.324	1.15747	641.063	1.09288	606.072	0.896077	609.859	0.574083	601.625	0.220946
		26.5	603	594.008	0.829027	606.13	0.194175	616.434	1.15747	639.81	1.07126	605.608	0.896077	607.737	0.574083	602.222	0.220946
		26.75	603	595.408	0.851475	606.35	0.194175	615.472	1.15747	641.809	1.09288	606.743	0.896077	608.865	0.574083	602.645	0.247489
		27	603	595.27	0.851475	605.535	0.194175	617.675	1.15747	641.94	1.09288	606.192	0.896077	609.6	0.597956	603.689	0.247489
		27.25	603	593.533	0.829027	604.256	0.194175	616.72	1.15747	644.052	1.09288	606.381	0.896077	608.797	0.574083	605.204	0.247489
		27.5	603	592.803	0.829027	603.162	0.194175	616.537	1.15747	646.103	1.09288	606.447	0.896077	610.667	0.597956	604.706	0.247489
		27.75	603	592.46	0.829027	602.907	0.194175	616.404	1.15747	647.176	1.09288	605.835	0.918239	610.705	0.597956	604.78	0.247489
		28	603	592.487	0.829027	602.424	0.194175	614.954	1.15747	646.626	1.09288	604.816	0.940317	610.004	0.597956	603.991	0.247489
		28.25	603	592.512	0.829027	605.027	0.194175	616.652	1.15747	646.495	1.07126	603.101	0.940317	609.679	0.597956	605.87	0.247489
		28.5	603	592.221	0.851475	604.554	0.220946	619.349	1.17893	645.046	1.07126	601.605	0.962314	609.943	0.597956	605.175	0.247489
		28.75	603	590.917	0.829027	603.679	0.194175	621.042	1.17893	643.248	1.07126	601.832	0.962314	610.079	0.597956	605.379	0.247489
		29	603	590.85	0.851475	603.351	0.220946	621.552	1.20036	642.675	1.07126	601.11	0.962314	608.086	0.597956	604.086	0.247489
		29.25	603	592.087	0.851475	602.408	0.220946	622.916	1.20036	641.91	1.09288	600.793	0.962314	609.395	0.621676	603.285	0.247489
		29.5	603	591.055	0.829027	600.214	0.220946	622.944	1.20036	643.709	1.07126	599.314	0.984235	609.7	0.621676	603.082	0.247489
		29.75	603	592.403	0.851475	598.449	0.220946	624.138	1.22177	643.608	1.09288	598.554	1.00608	610.251	0.621676	601.93	0.27381

## Sheet: Supplementary Figure 2
Supplementary Figure 2 panels --->		Supplementary Figure 2a			Supplementary Figure 2b			Supplementary Figure 2c
		Loop	Path deviation		Loop	Projected Speed		Position	Projected_Speed_(um/h)_C03_section1_irr0.23_loop1	Projected_Speed_(um/h)_C03_section1_irr0.23_loop2	Projected_Speed_(um/h)_C03_section1_irr0.23_loop3	Projected_Speed_(um/h)_C04_section1_irr0.23_loop1	Projected_Speed_(um/h)_C04_section2_irr1.227_loop1	Projected_Speed_(um/h)_C05_section1_irr0.23_loop1	Projected_Speed_(um/h)_C05_section2_irr1.227_loop1	Projected_Speed_(um/h)_C06_section1_irr0.23_loop1	Projected_Speed_(um/h)_C06_section2_irr1.227_loop1	Projected_Speed_(um/h)_C07_section1_irr0.23_loop1	Projected_Speed_(um/h)_C07_section2_irr1.227_loop1	Projected_Speed_(um/h)_C08_section1_irr5.783_loop1	Projected_Speed_(um/h)_C09_section1_irr0.075_loop1	Projected_Speed_(um/h)_C10_section1_irr0.075_loop1	Projected_Speed_(um/h)_C11_section1_irr0.234_loop1	Projected_Speed_(um/h)_C11_section1_irr0.075_loop2	Projected_Speed_(um/h)_C12_section1_irr0.065_loop1	Projected_Speed_(um/h)_C12_section1_irr0.032_loop2	Projected_Speed_(um/h)_C13_section1_irr0.065_loop1	Projected_Speed_(um/h)_C14_section1_irr0.065_loop1	Projected_Speed_(um/h)_C15_section1_irr0.26_loop1	Projected_Speed_(um/h)_C15_section1_irr0.072_loop2	Projected_Speed_(um/h)_C15_section2_irr0.032_loop2	Projected_Speed_(um/h)_C15_section1_irr0.032_loop3	Projected_Speed_(um/h)_C16_section1_irr0.26_loop1	Projected_Speed_(um/h)_C16_section1_irr0.075_loop2	Projected_Speed_(um/h)_C17_section1_irr0.261_loop1	Projected_Speed_(um/h)_C18_section1_irr0.261_loop1	Projected_Speed_(um/h)_C19_section1_irr0.032_loop1	Projected_Speed_(um/h)_C19_section2_irr0.071_loop1	Projected_Speed_(um/h)_C19_section1_irr0.071_loop2	Projected_Speed_(um/h)_C20_section1_irr1.052_loop1	Projected_Speed_(um/h)_C20_section1_irr0.669_loop2	Projected_Speed_(um/h)_C21_section1_irr1.052_loop1	Projected_Speed_(um/h)_C22_section1_irr1.052_loop1	Projected_Speed_(um/h)_C22_section1_irr0.669_loop2	Projected_Speed_(um/h)_C22_section1_irr0.234_loop3	Projected_Speed_(um/h)_C22_section1_irr1.052_loop4	Projected_Speed_(um/h)_C22_section1_irr0.669_loop5	Projected_Speed_(um/h)_C22_section1_irr0.075_loop6	Projected_Speed_(um/h)_C22_section1_irr1.052_loop7
		0	-0.830792		0	0		0	63.0195	80.9022	100.093	121.89	78.7419	69.9145	86.3444	83.4315	60.6103	86.3097	135.566	58.2155	58.4898	101.55	104.897	158.433	37.7315	86.9126	133.428	29.6145	49.1571	99.8205	8.21139	8.34816	-65.918	66.7032	104.584	2.45323	54.1279	41.1631	38.2423	56.8916	120.692	64.3236	95.2098	58.7878	47.565	148.087	57.7181	27.3097	31.537
		0.01	-0.744312		0.01	93.4629		0.01	63.0335	85.3592	98.6673	120.59	78.194	65.0794	87.4101	85.335	61.6272	83.8094	136.876	54.7702	58.8444	104.32	100.781	154.626	32.5532	88.1003	132.383	28.7346	47.6473	103.734	8.26428	9.36071	-70.7814	66.4202	101.798	2.97813	57.9623	41.2784	37.3755	58.8822	121.878	59.8284	96.1021	62.1844	49.0126	143.778	57.9285	29.2498	32.3598
		0.02	-0.135828		0.02	78.2446		0.02	63.3637	88.1899	98.4841	120.034	70.4253	64.2542	85.1818	87.9906	57.1484	88.0652	139.682	52.665	56.1551	105.663	98.0193	140.21	32.1882	91.3559	128.69	31.95	51.6168	102.946	8.14467	9.85473	-71.9875	67.2615	98.5616	4.61532	66.1866	40.1866	40.1039	58.5152	123.89	56.0319	95.3529	67.2228	54.4644	139.182	55.4599	29.5039	32.7213
		0.03	0.796145		0.03	83.6233		0.03	59.2475	88.6649	94.9181	117.033	61.8373	66.7593	79.07	86.7089	54.6386	89.6557	143.049	56.4357	52.6165	102.738	97.2012	135.804	28.7601	87.3205	126.003	33.3559	52.8444	104.582	9.53673	12.065	-74.9501	66.9966	98.8147	5.018	76.7328	41.1518	39.8055	56.3207	118.489	56.1666	94.1821	70.3263	53.1661	131.844	57.5003	30.0944	31.0703
		0.04	0.893786		0.04	112.578		0.04	57.2347	87.9911	95.9639	111.271	61.2072	64.1327	76.0506	83.3791	50.7253	92.9598	143.37	55.1209	53.2711	104.15	104.827	130.204	24.4181	87.761	125.201	34.9057	56.0602	101.903	9.65684	16.5176	-76.0239	66.9018	97.7931	4.89839	94.3373	41.6265	39.5645	58.9386	114.577	54.8348	93.5635	75.3083	50.0134	137.739	58.2639	31.2978	28.6216
		0.05	1.77762		0.05	76.3117		0.05	56.5953	88.4707	95.1479	106.337	65.8513	65.5455	70.9372	85.0258	52.7395	103.857	141.907	48.2289	53.0269	107.453	103.617	123.586	23.4075	84.7802	122.566	37.3992	60.8135	96.2466	9.02172	19.31	-74.0191	67.4447	94.123	4.51647	93.9375	42.3237	38.883	59.6561	110.332	56.8256	89.3185	75.2829	50.95	133.755	58.9435	30.4244	26.3377
		0.06	1.93002		0.06	82.0259		0.06	64.6899	92.2343	96.7003	102.285	63.3914	66.1431	73.2705	82.1825	59.81	111.603	141.618	53.0016	54.667	101.304	100.654	118.993	18.6624	81.1247	118.833	40.2858	68.5568	90.7426	9.34591	21.849	-73.5518	69.0379	88.9826	3.9337	96.3827	42.4267	38.8488	64.0767	106.359	54.6389	87.1877	77.6834	55.0331	130.778	58.1716	30.2319	27.718
		0.07	1.84156		0.07	66.895		0.07	61.3826	91.8644	101.368	101.354	60.259	67.2359	72.3813	78.3339	64.9474	118.958	143.369	52.7955	53.2892	100.012	100.735	115.527	16.4422	84.7638	117.214	45.7185	72.4115	86.359	10.5939	23.6352	-74.5567	70.1988	86.7144	4.50256	94.8985	42.5721	37.8621	63.7734	104.691	54.1265	85.5836	82.6745	57.0474	129.553	56.3174	30.6918	31.0437
		0.08	1.28731		0.08	157.287		0.08	63.1298	91.9075	101.902	99.7122	54.2379	68.2571	73.6392	72.1887	62.5091	128.027	147.337	55.306	55.1144	103.073	106.952	115.034	15.9442	82.4393	116.437	47.7897	72.9778	79.2109	11.5627	22.097	-61.1553	72.7938	88.0452	5.51496	96.2036	42.4479	31.9008	67.0027	98.7328	53.9269	81.8961	81.2878	53.8255	128.96	62.1518	32.4472	31.2234
		0.09	1.15012		0.09	96.5586		0.09	64.4226	94.2187	106.203	97.9292	47.2576	66.329	74.1336	67.3136	61.2167	125.328	142.644	61.336	54.2385	103.82	113.746	116.78	19.0038	82.9321	116.146	48.6477	73.2867	77.1243	13.8629	24.7428	-36.6027	75.7777	88.1852	6.68657	95.6878	41.4124	27.3756	70.59	92.737	55.1136	81.2943	81.0622	54.8653	126.483	62.8049	32.3704	34.1619
		0.1	0.0740819		0.1	107.344		0.1	65.0963	94.2295	109.24	91.0331	42.8632	66.209	75.2361	64.5828	64.8554	124.978	133.417	69.7068	55.6876	106.59	120.477	119.201	17.7563	84.0179	117.205	52.0622	77.2417	76.9458	17.104	25.2453	-2.59655	77.0915	89.3252	8.72005	92.5221	41.4513	20.4754	78.9273	86.2002	57.8075	82.8922	90.3887	60.996	129.196	60.8422	41.9125	38.964
		0.11	-0.425746		0.11	122.92		0.11	66.8886	91.7826	111.148	85.328	44.5433	68.2196	74.4691	60.043	69.5346	126.277	132.428	77.2149	53.7751	110.82	129.294	117.869	21.6941	78.0273	119.13	53.2254	84.9171	79.9674	20.01	26.2614	29.1314	79.6447	92.0849	11.6367	91.8636	42.2895	13.8228	84.9023	82.299	61.5891	85.4384	95.772	64.899	133.789	57.286	48.7564	45.4308
		0.12	0.0130962		0.12	130.988		0.12	69.6582	95.8495	111.811	87.0302	36.807	72.6164	74.6585	47.4352	72.5876	126.796	131.497	79.4489	52.1273	112.88	135.53	113.967	28.4291	74.5414	118.73	55.3442	91.657	74.9952	21.1002	26.8927	52.8094	82.1475	91.8598	13.6837	91.6071	42.1921	12.9034	85.9451	82.3222	62.2364	86.8179	94.9074	66.8982	137.074	55.8546	48.4011	48.7745
		0.13	-0.283351		0.13	124.379		0.13	72.6636	92.2666	112.775	90.7707	35.1626	79.738	76.3377	41.9804	75.8912	125.545	135.774	82.3386	54.8209	115.56	139.529	111.434	25.6358	74.0184	120.805	54.1341	91.0424	68.424	20.9465	25.4526	62.4168	84.415	93.5522	14.7861	91.6657	42.5565	10.1685	87.361	84.9594	61.555	88.9704	95.6297	67.4303	136.628	56.1496	55.074	49.0989
		0.14	-0.206962		0.14	150.077		0.14	70.362	92.9742	116.921	91.3954	41.8275	81.4856	78.615	38.3661	88.119	122.463	132.817	83.9157	56.1007	113.176	141.162	110.043	25.5747	76.5264	121.579	57.586	88.4486	61.7053	21.8019	26.4504	62.3921	85.255	91.9639	16.7679	90.0134	40.1857	12.068	86.3735	91.3263	62.5697	94.2678	96.1289	68.6109	136.386	56.6416	57.2691	50.0698
		0.15	0.104454		0.15	148.795		0.15	72.44	101.446	117.119	88.7525	40.4888	83.2708	86.6408	36.5305	96.8097	123.843	129.113	89.5072	53.5707	106.709	140.302	110.96	22.7812	71.3231	119.553	61.3517	90.4482	54.826	22.4633	27.7797	63.467	87.0634	88.0244	19.1521	90.3266	40.2331	12.5281	89.5576	95.5263	65.7558	98.1595	97.2581	72.6981	136.608	56.3258	57.4653	51.2632
		0.16	0.313983		0.16	123.669		0.16	68.7778	98.0884	118.916	82.8434	36.3043	87.8245	90.8272	34.1973	96.8224	130.928	127.471	86.232	56.4806	105.879	139.228	111.958	24.6036	66.9977	117.289	61.9013	93.062	50.0202	22.8953	27.1396	66.276	88.9009	85.1449	19.7291	91.0704	39.7281	15.571	95.8144	98.5213	74.3571	96.1415	96.3055	70.9611	129.966	54.8628	61.6523	52.0397
		0.17	1.23481		0.17	61.113		0.17	69.4758	97.9414	124.695	75.6868	35.0833	91.3832	91.2891	33.6507	93.9826	130.589	127.192	87.9884	60.908	105.59	141.869	116.876	23.0271	68.2586	114.724	61.6845	95.8348	51.2638	23.201	30.2468	67.0567	88.4023	85.6754	20.3231	93.4548	39.5866	21.1968	102.724	100.868	73.9918	98.4982	96.6721	70.999	127.968	56.2899	64.8195	52.3201
		0.18	1.80689		0.18	155.886		0.18	70.1289	96.3171	123.919	71.8489	27.2258	94.4447	87.1582	35.945	92.4045	128.273	124.172	90.1072	57.6674	99.3743	138.92	120.523	21.3405	70.2558	110.718	58.8851	95.8279	52.9993	24.0396	31.9665	65.1648	85.947	88.0544	23.2342	93.0531	41.0642	27.7093	105.26	103.234	75.5139	98.8607	95.2503	75.0609	128.185	57.2276	66.4141	51.0947
		0.19	1.50194		0.19	101.063		0.19	74.582	96.4608	121.042	69.942	21.8994	96.7425	84.2414	40.4815	92.0879	128.305	118.082	87.2396	57.9519	99.5614	137.152	121.889	23.1724	83.1091	104.761	58.6678	96.1512	55.9588	23.4428	33.2526	66.1985	86.0635	86.0843	25.5188	92.4128	40.1216	36.6273	107.031	108.436	75.1364	101.295	96.6312	77.8245	127.292	59.3808	66.4438	54.3379
		0.2	1.61003		0.2	165.594		0.2	82.1445	94.6398	118.255	66.1619	13.5056	97.6578	87.0262	42.4534	102.125	131.62	113.585	88.8752	59.6031	104.592	131.833	125.203	22.8768	91.4037	96.7809	57.6985	97.0267	62.346	22.8562	34.26	65.6359	84.8601	86.4878	24.8835	91.4517	40.4758	45.13	108.657	112.936	73.7045	104.431	93.8627	82.2047	121.609	55.6286	68.321	57.5483
		0.21	1.6936		0.21	131.086		0.21	83.884	90.8928	119.517	63.6921	13.6341	103.257	87.3832	42.4119	113.047	135.419	107.826	95.1294	56.6629	110.78	132.018	133.553	27.0393	91.4159	90.3765	58.7672	102.942	65.0027	21.4896	33.6887	69.7579	83.4591	87.4055	24.9871	90.3584	41.6902	52.6898	109.471	113.811	79.6749	108.358	91.4153	76.8397	119.938	55.9778	70.2739	57.3822
		0.22	1.65506		0.22	99.7315		0.22	87.044	88.1407	121.588	64.7284	16.4249	105.687	86.8357	43.662	123.801	130.94	102.327	93.5671	57.4183	117.157	129.713	143.383	25.1877	90.4934	89.9271	54.5584	99.835	65.1805	19.6212	34.059	69.58	82.8211	86.3303	23.4453	89.1449	42.0835	53.0174	111.716	115.415	84.3109	113.678	92.5865	73.1467	120.903	55.9896	69.9484	57.5977
		0.23	1.54449		0.23	111.848		0.23	89.3515	90.7889	127.111	64.7112	13.3191	105.528	89.6318	44.7041	136.061	124.69	97.0252	93.603	61.4754	123.316	123.524	142.907	27.0173	88.0974	90.718	52.4871	99.6196	63.3678	17.365	33.0421	69.8875	78.8233	85.183	24.2886	75.5384	41.2977	54.4847	111.754	124.33	86.304	113.907	96.3338	72.684	125.042	52.351	71.8879	60.4775
		0.24	1.37369		0.24	130.47		0.24	90.3868	94.8481	129.113	65.0903	21.6508	110.512	89.2381	42.5899	153.201	120.28	95.5677	94.8231	59.1179	123.014	120.112	148.314	28.2054	80.6011	85.38	51.7316	100.069	63.6741	17.4575	31.7115	68.1498	77.6725	83.6153	26.1134	58.3528	36.2869	57.7904	108.654	130.69	81.7788	114.037	97.6684	78.1753	115.856	52.4115	72.5175	64.067
		0.25	1.24674		0.25	95.2959		0.25	89.359	93.3757	127.084	65.8408	28.6972	112.858	93.8666	43.3619	169.831	115.307	98.1715	89.3257	56.6443	120.71	121.578	154.763	31.8886	78.711	82.4362	50.035	91.5414	66.4693	18.5829	31.3975	68.4446	75.4817	85.1233	28.0661	59.8259	37.6735	61.8526	109.253	133.763	74.5045	115.077	103.199	76.9449	112.47	53.2589	73.5298	61.5859
		0.26	1.20266		0.26	163.743		0.26	83.6678	98.0884	124.977	68.2049	40.3741	114.3	93.6215	45.6194	187.624	110.188	101.843	89.1041	54.8212	123.3	124.223	162.123	36.3053	80.7438	80.4099	51.1962	87.1372	65.9071	18.3973	29.9108	71.0939	76.0993	89.2473	28.8573	59.0371	36.9198	65.0106	110.753	132.533	66.3043	118.168	110.451	78.3257	113.252	55.981	70.3914	61.2339
		0.27	0.98298		0.27	166.503		0.27	88.8277	99.591	120.124	69.8211	52.9418	115.493	90.3757	43.5886	209.049	104.922	106.523	94.3589	54.2869	125.551	122.945	165.906	40.8248	80.0425	83.0249	49.1159	82.0402	64.3364	18.0352	28.9313	73.8645	77.528	93.6454	30.067	60.3413	35.8971	68.8223	111.022	132.862	74.9364	120.351	115.226	81.6189	110.505	56.845	70.8631	60.1151
		0.28	1.49827		0.28	92.9907		0.28	91.9287	100.587	117.209	72.1123	66.3096	119.803	89.4811	44.1815	212.983	97.3908	112.196	99.1937	56.8256	130.739	123.371	165.703	43.4206	82.7189	90.5424	49.6377	84.3397	66.2272	17.4964	29.9169	71.9898	76.3683	92.1662	31.1754	58.1474	37.3238	74.0164	111.292	134.197	81.7661	123.691	119.353	83.5852	111.423	57.8322	72.6825	62.4695
		0.29	0.806639		0.29	87.1773		0.29	94.5121	104.072	113.733	73.8011	82.154	124.216	90.985	46.4433	216.258	98.8526	121.535	95.333	62.9892	128.385	120.784	161.08	43.6039	82.6002	91.6276	50.8605	90.5428	62.2084	17.149	28.988	68.6539	75.3655	93.0052	33.2391	56.8134	40.1802	78.6618	112.183	134.076	82.3183	123.035	118.469	89.2676	116.243	55.6631	70.1855	64.1406
		0.3	0.0828806		0.3	60.9697		0.3	98.694	104.561	108.844	75.7008	94.1773	123.449	92.0244	48.3198	219.257	99.9523	131.366	90.5193	60.4057	130.884	119.528	160.19	47.267	79.4243	95.1284	49.6337	91.6199	60.4384	17.3835	27.5329	66.4071	76.6232	94.7709	36.8794	59.5427	41.6747	82.788	110.09	132.764	86.4209	121.277	115.804	88.5019	116.002	57.0684	64.189	64.3592
		0.31	-0.259752		0.31	153.863		0.31	98.6585	105.578	103.648	77.7194	93.1481	120.706	95.4775	54.1944	221.366	100.767	130.562	87.1625	65.8358	135.068	115.313	164.896	42.6185	77.3221	95.5123	49.8407	90.7834	57.2872	17.2797	25.6191	65.7313	74.1795	96.7971	38.0464	58.8945	42.9959	86.0333	111.776	129.767	86.8926	119.307	113.84	86.8125	113.649	58.6684	55.3192	62.7636
		0.32	-0.689182		0.32	81.9444		0.32	97.3183	107.823	104.343	72.7816	103.828	115.12	91.9216	59.9087	222.006	102.01	130.09	87.1195	72.9983	133.166	112.723	169.152	42.007	78.2233	95.9637	48.8817	89.7841	59.694	16.1442	25.7741	63.9534	72.8737	100.037	37.3543	59.6154	44.4967	84.0948	112.166	122.793	80.9258	120.12	112.685	85.5942	111.747	59.4836	51.3222	63.9975
		0.33	-0.795191		0.33	136.43		0.33	98.0883	118.115	104.19	68.5934	109.537	109.841	85.2093	60.7378	221.625	103.995	129.582	83.866	70.896	133.054	115.861	168.567	42.3929	80.6723	97.3538	54.0116	91.823	61.8082	15.9876	26.3584	64.9289	73.085	99.3538	37.9028	56.6402	44.69	85.238	110.256	113.668	83.1285	116.757	112.594	86.538	111.694	57.4415	50.0032	67.224
		0.34	-1.0324		0.34	70.8563		0.34	101.046	118.147	100.57	67.6462	111.664	106.867	83.8492	63.8909	220.223	102.324	133.629	81.9096	67.1178	132.415	114.883	170.417	38.5369	74.9835	94.4021	55.5003	94.7418	67.4167	15.9173	26.8019	65.9565	73.8037	101.265	40.8972	57.4552	45.215	82.7831	112.272	106.273	87.3658	110.38	111.644	81.4755	109.222	54.6598	52.0913	70.3089
		0.35	-1.14277		0.35	122.865		0.35	102.412	116.42	99.1374	69.433	122.447	102.117	75.4496	69.6378	218.866	101.092	135.511	77.5791	69.5469	136.062	113.391	172.558	42.0355	78.5457	92.8194	55.8631	98.6318	72.4913	15.4156	26.6078	66.9575	72.8365	104.401	41.4031	57.8798	46.2922	80.2795	113.895	97.9147	85.9778	105.425	109.731	85.3433	108.266	53.9387	51.6829	67.878
		0.36	-0.855539		0.36	170.162		0.36	104.734	119.081	95.8475	73.999	135.879	98.0698	70.221	72.9346	215.832	101.816	133.992	71.7107	69.5911	133.603	110.324	170.145	41.1606	81.9158	90.1832	55.15	97.0561	75.7223	14.2265	28.4368	67.5912	70.3513	106.09	43.676	56.0957	49.9302	79.2367	112.58	93.1269	83.4502	98.3548	111.22	89.3046	109.791	59.4671	49.2144	67.6542
		0.37	0.196355		0.37	130.947		0.37	101.263	119.325	93.5049	79.3253	145.175	94.3268	64.9677	71.9625	217.058	106.078	130.003	68.5379	63.8106	136.863	114.053	166.342	41.2706	77.8317	87.4732	56.0047	93.6536	72.66	14.2393	26.7439	65.1236	70.9636	105.003	44.4187	53.5662	53.4038	73.5306	108.895	89.5131	79.01	98.0171	110.295	92.2126	110.471	56.8346	45.4552	68.9203
		0.38	1.03614		0.38	173.909		0.38	99.6901	120.916	96.0961	83.3254	149.823	88.7318	64.371	69.0014	214.872	112.073	129.541	67.4411	68.3293	149.902	116.081	161.583	42.3659	72.9871	85.5203	58.6258	93.7189	72.7166	13.0073	27.229	64.2554	72.5852	103.406	44.8807	53.7532	56.2796	66.5722	104.541	85.6587	77.7749	93.8208	111.852	87.1079	110.132	56.2234	42.4851	71.1761
		0.39	1.59957		0.39	135.69		0.39	98.0571	118.588	96.3256	88.8793	149.548	82.1265	64.6171	66.7311	211.81	117.158	134.263	67.9216	65.905	155.852	114.075	155.343	42.8175	61.1942	83.5391	59.5449	95.6374	71.2315	12.2478	26.5651	63.6181	73.6184	100.258	44.7619	57.3529	54.9707	61.3138	106.083	82.0678	75.4403	91.5068	105.837	83.0443	106.099	52.5219	43.9689	68.0289
		0.4	1.94035		0.4	93.7176		0.4	95.5893	121.999	93.9557	89.5207	153.791	82.7247	62.7043	65.2102	208.33	121.567	138.488	65.011	67.7733	151.038	112.088	157.606	43.7799	48.6468	83.0311	60.3903	93.6178	67.5256	10.9214	25.2869	63.3722	74.2209	99.415	42.1742	56.1628	52.5639	52.2964	107.451	81.1913	77.5395	86.1133	109.186	72.771	110.139	57.0885	42.0946	66.0975
		0.41	2.44343		0.41	92.253		0.41	100.768	123.29	91.1507	90.9188	152.602	83.2034	58.2072	64.1954	205.316	127.522	140.445	60.4113	72.4506	145.756	111.525	155.607	46.5021	46.4737	82.3143	62.1541	90.0622	65.2252	10.788	23.563	61.3065	74.4777	101.009	44.3688	52.0309	51.4719	47.3388	110.744	81.2703	76.3796	80.93	108.035	81.5532	115.501	61.6389	39.441	67.1021
		0.42	1.84945		0.42	86.3071		0.42	101.076	121.052	88.1156	89.9679	153.36	83.3517	53.1884	63.6387	197.776	132.028	140.349	63.6608	74.2692	143.55	115.592	156.378	49.1874	46.8516	77.7555	67.7056	92.879	66.0375	10.9315	22.8886	60.9542	73.5153	106.004	45.5534	46.7698	51.9733	47.3485	115.98	80.8453	75.4343	75.8698	106.168	83.0216	118.426	59.2501	42.8007	69.0184
		0.43	1.81261		0.43	143.113		0.43	101.828	116.339	85.4826	88.1059	161.863	83.6761	54.0365	66.6846	184.711	138.913	139.416	62.2552	72.8737	145.631	121.57	159.68	50.7067	50.2186	74.4344	70.2702	88.5885	68.1915	11.3486	22.8368	60.8667	75.6341	107.436	44.4714	47.4857	53.1095	49.6696	119.341	77.0232	74.0837	74.3593	102.328	78.1967	121.76	60.1294	42.1927	69.2025
		0.44	1.6772		0.44	118.071		0.44	103.082	112.177	82.5353	87.4994	163.272	85.1729	51.1403	76.6816	170.555	141.5	137.83	64.432	75.3423	152.314	126.498	159.885	51.0295	52.8284	73.8843	66.662	88.271	68.3675	10.5442	22.3414	62.6434	76.5378	108.186	42.8202	49.8245	55.4948	50.0771	120.512	74.5983	75.5875	77.0223	97.5674	80.0349	120.755	59.0884	41.5294	69.2921
		0.45	-0.541828		0.45	104.931		0.45	103.548	114.973	83.4224	86.4747	157.684	87.4453	48.0254	80.0316	156.891	140.431	135.443	65.6791	73.918	154.722	128.463	159.974	47.2346	55.3797	74.8079	63.5299	92.0928	65.852	8.58507	20.7374	62.5834	78.8453	107.071	40.8087	51.3665	54.9624	48.3217	122.805	77.4227	81.5678	76.1177	88.8667	76.772	124.24	55.6344	41.0358	72.3939
		0.46	-1.08516		0.46	-8.16054		0.46	104.489	112.351	83.0371	87.1912	148.255	90.1819	47.5657	88.8794	143.719	136.484	129.162	68.0479	74.4003	156.029	128.1	160.488	43.0353	59.6409	78.0332	62.1014	93.6869	65.3726	7.17559	20.0164	62.0521	78.2451	104.234	41.5022	53.7402	56.1958	45.2186	120.346	82.3381	92.6951	78.5625	81.0007	75.0396	126.013	53.7157	44.0332	72.1262
		0.47	-1.21564		0.47	167.634		0.47	98.6997	112.063	85.0822	85.7817	141.165	86.5886	52.4533	103.225	131.04	132.267	121.477	70.3965	77.7888	156.624	130.844	164.318	41.0391	59.207	78.9949	62.5819	96.8653	66.106	7.18413	21.1306	61.9003	76.6723	98.2693	45.1848	50.5518	57.1544	43.3565	121.266	83.4215	85.4836	76.8564	68.569	70.302	128.328	54.4586	41.2142	71.6276
		0.48	-0.531306		0.48	174.391		0.48	96.5641	111.069	87.3846	83.1296	132.039	82.2513	56.3343	119.081	139.114	130.263	112.848	60.7107	71.3568	152.858	135.107	164.031	38.4547	58.2491	76.7824	61.118	93.9424	65.8925	5.77188	21.2261	61.5896	76.8831	97.9823	45.685	52.6539	55.3159	45.4224	121.935	85.4343	77.3473	72.1114	69.9117	67.3753	130.055	55.8788	39.369	71.798
		0.49	-0.422146		0.49	141.137		0.49	95.8537	108.44	86.1953	77.9506	124.395	78.0419	59.6366	133.234	148.901	132.57	107.148	56.7755	62.8197	155.547	134.721	164.197	38.8559	56.3367	77.1025	57.7455	92.421	65.5071	4.78984	19.3661	62.7293	78.0654	99.0273	45.2849	53.5747	53.6509	44.8806	116.798	88.2017	77.3892	72.2021	74.032	66.9922	129.941	57.2579	39.905	72.0807
		0.5	-0.0297912		0.5	82.4978		0.5	95.3685	111.944	86.0478	78.2796	114.819	79.5835	62.8493	143.716	157.134	134.429	106.494	62.7426	61.4024	152.339	135.779	165.945	38.0764	52.9542	76.265	57.2074	90.4213	69.6841	4.1894	20.495	63.3844	75.8967	98.5348	42.9839	53.0569	53.7839	38.6519	116.691	87.3083	73.8006	76.1832	77.5178	69.5968	131.5	56.6957	43.1166	74.0152
		0.51	0.228076		0.51	160.189		0.51	94.1167	110.357	82.7444	74.2752	114.811	77.2218	64.0248	148.606	164.679	133.406	103.619	61.0766	61.5554	147.389	142.55	167.145	42.2478	57.9414	77.7348	56.3025	84.4026	71.9407	4.57972	20.5843	66.4935	77.2145	98.0135	43.0165	54.8368	51.5074	33.817	116.961	87.0591	73.4009	76.0629	76.7445	67.5522	131.533	53.4134	51.2613	75.1412
		0.52	-0.477643		0.52	186.348		0.52	94.851	107.083	80.6853	71.1204	115.093	74.5943	69.6146	157.338	171.143	130.091	103.789	63.8366	54.3467	148.067	149.456	162.281	46.062	62.5195	77.0755	53.3915	78.8263	70.383	6.85923	21.2089	66.0101	75.7331	97.8998	41.2055	52.5118	50.3095	36.0445	119.29	89.6182	82.1114	74.913	77.1536	68.4094	133.313	53.9756	55.3706	75.6974
		0.53	-0.559068		0.53	88.0355		0.53	91.1878	99.4895	77.872	66.7521	113.409	73.1987	74.9269	159.884	170.265	129.583	103.83	64.7816	54.3702	147.66	151.842	163.141	46.8284	55.6644	75.939	50.5789	80.8693	71.0788	8.44532	22.2369	68.851	75.6373	101.432	44.0947	53.642	48.186	38.0212	124.317	94.2015	80.4626	73.852	76.4166	62.0661	136.526	56.4275	53.5729	76.4942
		0.54	-0.181406		0.54	136.282		0.54	89.2729	96.9243	79.1066	70.2637	107.305	72.9222	74.1566	158.536	162.701	136.968	102.472	65.6455	55.5964	148.439	153.132	165.314	48.6015	55.7641	75.7465	49.7122	80.5255	69.7632	7.32284	21.7419	67.244	73.8904	105.622	43.2597	52.0467	49.2462	38.3986	123.076	95.7583	76.5322	76.4093	80.0413	69.8125	140.693	58.3682	50.2339	75.0863
		0.55	0.537753		0.55	130.127		0.55	93.3884	99.0096	79.6475	68.0553	101.409	74.7867	79.117	154.712	157.423	143.964	104.29	69.9823	56.3733	145.825	158.266	164.315	47.5237	53.9885	73.7478	47.4018	75.7484	65.5572	6.12732	22.4524	65.5476	74.7892	107.281	39.1189	53.1373	44.3122	40.8452	123.406	98.7216	75.6935	75.315	77.4456	69.3583	142.6	63.8062	50.2495	76.8608
		0.56	1.30873		0.56	148.766		0.56	99.4316	99.454	81.6859	65.0908	99.3747	77.5219	83.4286	153.202	161.122	148.394	105.959	71.9176	53.7212	143.567	165.009	165.018	50.6482	55.123	75.2565	49.1394	75.338	62.9829	6.50127	21.0037	64.3642	76.0885	106.122	33.5706	56.4998	39.4723	40.327	124.496	100.067	72.027	81.6659	75.8668	66.4641	145.874	59.986	47.4043	77.0962
		0.57	1.76181		0.57	188.132		0.57	103.641	100.37	84.223	55.9706	95.9908	81.8789	89.3486	154.026	163.944	148.211	106.513	74.2106	56.0969	143.161	166.857	165.388	57.7205	51.869	75.6568	49.7132	80.3058	63.938	5.45315	21.1861	61.7622	73.4456	104.341	32.5472	61.0844	37.5317	43.3843	128.183	98.6869	70.6153	77.0338	77.3603	72.1422	144.113	59.8646	51.3856	77.7135
		0.58	1.53975		0.58	142.903		0.58	106.105	101.344	85.9401	54.4752	95.1791	90.444	91.4889	155.746	165.037	144.954	105.615	80.1997	53.2735	138.097	162.741	166.223	56.7816	47.4485	74.8456	48.9105	84.7927	66.4258	6.82181	21.7606	61.1329	71.1137	106.425	30.9056	62.4653	34.5037	46.7502	133.698	99.6313	71.7073	79.1256	81.9827	79.0292	142.266	56.8299	53.5708	78.2438
		0.59	1.53008		0.59	139.129		0.59	99.0349	101.45	86.4342	47.2197	96.5417	102.555	92.4472	157.004	162.763	139.262	102.376	85.6926	54.1525	136.344	160.936	165.939	56.443	45.9846	75.1623	50.052	92.722	64.1191	6.63281	21.6745	61.4509	68.0831	110.603	32.3339	60.7992	36.3555	47.4779	136.745	100.033	73.2999	79.0655	88.2101	84.5619	144.829	58.9039	53.1938	80.1775
		0.6	0.781265		0.6	134.588		0.6	95.8819	100.247	91.6153	50.3161	95.9126	109.434	96.1233	157.878	159.213	135.838	97.2836	88.8767	50.5066	141.457	160.646	164.307	56.138	54.1192	76.1541	47.4946	103.309	64.2157	7.75705	21.6083	63.7779	64.6677	113.714	38.4425	64.5692	39.2604	52.0351	138.374	96.526	71.4899	84.7045	86.6283	93.5902	140.149	55.1294	54.5511	79.5134
		0.61	0.917526		0.61	141.647		0.61	89.5002	98.9728	96.9322	51.3	93.244	112.519	105.025	156.705	154.151	135.261	96.4596	88.5933	50.4158	144.572	161.257	168.515	55.9191	53.2536	75.2634	44.0999	105.456	66.9066	7.07167	22.8074	65.6047	64.5759	117.606	37.8608	66.0323	41.2735	51.7931	134.269	95.4154	71.3745	90.1838	88.6421	91.1006	134.109	47.612	54.6127	82.0544
		0.62	1.50913		0.62	153.471		0.62	89.3288	99.8967	101.337	49.1764	93.6182	112.539	111.638	150.046	151.732	137.532	95.2242	90.3244	48.7488	144.998	158.971	172.587	51.5127	56.696	75.6359	37.5923	108.808	65.4261	6.82751	23.4662	67.4551	67.2933	116.523	40.385	63.6026	40.0246	51.1265	128.839	93.628	71.7001	97.1602	88.4404	91.9792	131.859	52.4487	49.8547	80.4168
		0.63	1.42016		0.63	62.982		0.63	89.3917	98.9179	107.062	48.9553	93.0015	112.93	110.192	149.38	153.269	143.078	89.6788	89.5099	49.3289	141.656	155.412	179.25	54.9112	55.486	74.3094	36.1192	111.856	65.1189	8.3534	23.8697	69.0012	70.5467	116.971	43.0769	65.8857	38.6821	51.2554	124.411	95.9534	71.1315	106.299	85.868	95.7135	131.053	53.9076	47.3911	78.3963
		0.64	2.40601		0.64	128.974		0.64	89.4133	100.261	113.596	48.9407	89.3334	113.34	115.881	147.295	155.695	137.22	87.7261	87.7697	50.6568	136.608	153.344	182.933	51.9089	54.2735	77.4018	37.8571	109.067	68.1171	9.67307	23.0699	69.4912	71.7151	117.144	41.113	63.4923	41.6315	53.6428	126.708	93.8571	69.4779	111.169	82.853	90.1387	135.101	56.5514	47.5221	79.3658
		0.65	2.76918		0.65	120.792		0.65	84.3982	95.477	114.588	50.1084	90.1624	110.831	120.703	142.22	157.425	137.394	84.1456	92.8061	52.7123	129.855	153.706	176.229	52.8584	56.6484	79.6921	40.5606	112.579	70.3451	10.2691	23.2697	68.942	72.8054	116.03	42.3172	63.0149	42.7829	58.3362	124.134	92.2608	70.7043	117.515	84.8525	88.5119	136.697	56.7315	49.3655	80.8493
		0.66	2.36363		0.66	108.507		0.66	80.6115	94.3909	115.049	47.9052	96.9864	105.648	120.898	132.733	158.243	139.339	86.0309	86.2231	50.5979	126.882	158.966	173.419	59.0406	49.7288	78.0797	41.2448	113.856	73.1089	11.5265	23.5023	69.6633	74.8874	117.617	41.6575	60.5709	44.7501	65.0932	123.659	91.988	71.4907	116.593	81.2639	90.7217	138.397	62.6274	50.4032	80.3467
		0.67	2.2297		0.67	172.427		0.67	83.3295	93.1717	116.334	45.5495	99.167	106.665	118.308	121.644	157.847	138.526	90.1477	78.6164	49.1692	124.23	164.462	174.686	64.3134	51.1737	74.0706	41.0324	113.049	74.0702	11.4427	23.7431	68.914	77.3181	122.997	39.9701	59.3797	42.9908	71.3423	123.268	90.7843	73.5005	117.14	88.3524	98.0296	142.052	59.9964	52.1528	82.4095
		0.68	2.21147		0.68	152.42		0.68	86.6155	94.8114	115.76	43.4467	97.8066	108.192	115.249	107.908	156.239	135.518	94.9425	80.7666	50.8946	117.658	169.726	181.79	63.3268	41.9449	70.809	41.5842	115.188	73.8359	12.6118	23.2795	70.3183	78.8569	125.079	39.8019	57.0648	44.379	68.481	118.056	89.1034	75.9903	121.871	87.5966	99.8629	140.918	53.989	54.3275	81.9531
		0.69	2.1029		0.69	79.2389		0.69	83.1872	93.1323	116.991	46.4594	97.6113	110.379	113.136	96.5006	155.582	132.334	95.1543	85.1764	51.0687	115.996	173.996	192.676	67.6657	40.1615	71.2908	44.2403	118.223	78.4351	12.9001	24.8351	70.0506	78.0829	126.011	39.9553	56.5788	44.3251	65.6496	123.758	86.5207	74.9611	124.611	81.6521	95.9543	140.731	48.1202	56.0989	83.4947
		0.7	2.26921		0.7	129.249		0.7	82.4268	84.8575	116.665	40.0084	100.904	111.148	108.384	90.568	155.948	129.962	89.2806	78.7531	53.1648	120.052	174.778	198.817	63.8592	39.0284	69.4215	46.4484	121.983	76.6375	12.356	25.8805	69.7201	80.452	129.181	42.0126	54.2778	44.2342	68.9357	124.707	88.0004	75.0617	119.808	79.1479	95.3851	140.677	50.0893	55.1444	83.6748
		0.71	1.79629		0.71	173.112		0.71	85.3586	85.2816	120.67	42.2963	102.872	113.636	105.75	90.1104	151.68	128.868	89.5483	76.5972	49.0114	122.987	172.713	200.937	65.2826	40.56	69.9558	50.48	132.112	74.8193	11.291	27.759	69.2162	82.7687	125.172	41.8217	51.2447	47.4425	66.214	126.545	87.8032	75.1197	122.641	83.9232	101.819	138.389	52.1992	53.598	85.4396
		0.72	1.50795		0.72	77.2316		0.72	85.5611	83.7111	122.938	47.9731	101.367	116.135	106.053	89.8639	142.777	128.048	85.6832	75.563	49.909	123.104	170.315	208.611	60.8987	34.4866	72.9096	56.4437	138.807	75.9162	9.70481	26.9827	70.0095	87.1274	120.54	44.1427	51.0023	44.7661	64.1229	124.93	85.5159	72.7056	123.568	85.9216	100.964	134.963	49.7081	52.4315	89.5118
		0.73	0.562841		0.73	68.5116		0.73	86.6556	86.4208	126.312	54.3787	96.7358	118.418	105.776	87.8594	141.45	124.268	83.147	79.4795	48.4748	125.744	170.008	212.059	60.8552	37.9353	71.7625	57.2127	134.289	72.8744	7.59756	27.7259	68.743	89.3478	119.29	44.912	52.697	45.3184	65.3376	122.557	82.3439	74.7517	124.182	85.8396	108.588	131.215	50.7018	54.3735	87.8788
		0.74	-0.524382		0.74	106.714		0.74	86.8549	93.4501	131.19	53.0889	93.8855	120.677	103.975	87.2195	143.983	119.389	82.2493	83.8555	50.0802	128.299	165.245	208.85	63.2607	38.3777	71.5759	57.1972	135.231	71.2319	8.14123	29.8055	70.5872	89.8512	115.772	46.4518	52.0527	44.7668	65.5255	124.918	79.3057	73.8671	123.091	84.5063	101.033	128.689	46.3762	54.4311	88.1797
		0.75	-0.653746		0.75	133.115		0.75	84.1724	92.779	135.875	51.8872	87.4713	119.674	101.133	89.1063	148.715	113.751	80.8026	81.7792	48.7152	130.278	162.845	206.573	63.4597	35.0874	73.4013	58.5647	138.294	70.3235	9.16947	29.2226	73.9303	89.9512	112.74	47.5217	49.959	48.8108	67.6186	125.737	78.486	73.3414	124.977	85.7355	96.6561	126.909	43.5277	52.6776	89.3281
		0.76	-0.641679		0.76	118.418		0.76	76.8063	93.7779	134.206	52.7154	87.585	118.331	99.2973	93.7598	151.497	109.341	80.1278	80.2614	48.2889	138.074	160.338	204.237	61.149	28.4806	70.8759	56.8719	142.645	72.5538	9.25457	31.2778	74.5973	87.9162	113.176	53.7934	46.7207	51.2571	70.3264	126.267	79.4704	71.1191	122.064	87.8477	96.307	127.641	41.3669	55.8118	90.4523
		0.77	-0.559198		0.77	134.512		0.77	76.54	93.9185	127.229	58.4636	87.5084	115.705	99.5334	101.336	151.162	108.971	76.8126	80.7678	48.3677	141.326	158.475	203.709	51.9866	33.4881	71.0796	54.8306	143.056	73.3389	10.9719	32.5871	78.289	90.453	112.257	56.9173	42.8599	47.9454	73.2325	122.865	79.0177	71.5626	132.067	88.2494	92.3432	125.248	43.8971	53.7778	89.8557
		0.78	0.332991		0.78	169.585		0.78	72.5468	93.5119	123.332	56.3207	88.382	109.177	100.158	100.379	153.132	112.795	74.5363	80.3196	49.2226	142.37	160.126	198.644	48.3377	35.1367	73.6076	52.8921	141.383	70.7342	11.2085	29.7634	80.4661	95.4365	112.071	56.0557	39.4881	48.0484	75.4	120.618	76.8768	72.4201	138.74	88.0338	85.2082	122.685	49.1813	52.9617	90.1401
		0.79	1.30447		0.79	158.782		0.79	78.9883	97.6908	124.652	59.9474	87.5359	101.536	96.7434	100.09	154.333	117.543	71.9092	81.3934	50.8332	138.747	161.448	195.51	49.2166	36.2278	75.6835	52.4808	136.807	70.2181	10.7019	30.5469	80.8308	97.9878	112.893	57.9942	37.6978	49.9423	76.4138	117.487	77.9021	70.7545	138.132	91.0891	87.3152	120.179	49.0229	49.8128	90.7552
		0.8	2.05533		0.8	129.864		0.8	80.2638	98.4587	124.748	58.7232	87.1616	94.3012	93.722	100.485	153.762	116.159	71.9441	76.5171	50.2668	136.09	166.674	192.476	47.8898	33.228	75.4236	55.9605	130.287	68.7437	9.99666	30.716	80.4239	102.139	110.118	59.3328	35.5226	52.1977	78.0385	116.046	82.1866	69.0526	132.429	96.4315	80.8499	123.061	53.1647	48.7075	94.4681
		0.81	2.74121		0.81	84.6072		0.81	81.5663	100.721	122.257	54.3062	89.1779	92.2024	90.25	101.1	153.757	112.75	70.837	77.7903	46.3956	133.307	168.59	185.052	46.2985	38.5552	76.9998	54.2866	130.358	63.7828	9.17309	31.8453	82.7885	103.726	107.188	60.867	33.1507	49.8202	81.7542	117.62	83.55	67.2632	127.517	101.096	81.6247	125.707	55.4449	51.0792	94.3351
		0.82	2.708		0.82	133.707		0.82	82.6313	99.1953	117.808	57.1625	93.1523	93.8518	86.7234	105.746	155.407	107.193	71.2797	75.8176	44.5795	127.489	173.272	175.475	52.5074	42.6745	75.1256	55.3383	125.015	63.6803	10.041	32.0888	85.6483	77.5249	110.082	61.6904	31.2546	51.2213	83.3247	118.452	85.8578	65.8681	119.718	97.6584	82.7821	127.465	57.1833	51.5269	94.6864
		0.83	2.09513		0.83	78.9684		0.83	86.5963	101.161	111.883	57.7582	98.9234	94.5524	86.1739	104.121	154.951	99.0133	75.5608	79.0109	44.5856	124.564	182.676	165.255	51.7819	44.7415	75.6865	51.0832	122.512	61.8531	8.75902	32.3801	85.2723	75.752	114.548	59.0839	29.9415	53.543	81.2411	123.095	86.183	67.4675	115.045	97.6204	80.5108	127.609	53.733	50.9576	96.0043
		0.84	0.929747		0.84	86.4952		0.84	91.1422	103.451	107.328	58.2957	104.46	94.2899	83.7537	102.696	150.837	104.287	76.1303	75.8175	42.105	125.112	186.598	155.866	56.99	48.1639	77.0373	48.3952	124.914	61.0693	8.81752	32.3137	87.135	74.5774	115.144	62.9338	30.7932	52.4398	79.2442	126.152	85.7181	66.7289	109.424	100.438	87.5216	125.519	50.5711	49.4742	96.4258
		0.85	0.351066		0.85	94.0969		0.85	93.5252	111.594	107.693	59.6444	106.316	94.268	81.7173	103.005	143.515	107.36	78.3683	75.4627	45.1634	130.747	186.13	158.53	62.1389	46.2411	80.0892	46.7101	120.978	57.8998	9.8342	33.1801	90.3076	73.3789	119.447	65.6049	31.6515	51.0047	77.4197	133.143	84.6517	65.8159	100.494	101.433	90.8499	125.52	50.7027	47.6433	97.5892
		0.86	-0.680298		0.86	98.7401		0.86	98.9922	111.668	109.556	62.2591	100.696	92.8492	80.705	103.344	133.202	111.299	79.799	84.1266	51.2091	124.639	184.607	153.374	58.3934	48.8769	80.7853	46.5821	121.322	56.0185	10.0751	33.9333	90.2518	72.3085	122.642	68.3569	34.1003	46.6745	58.2734	137.849	83.5563	64.2769	99.2415	105.767	89.417	123.576	44.1138	43.6307	102.094
		0.87	-1.11689		0.87	104.096		0.87	102.574	112.061	109.19	65.4255	97.776	90.916	80.9001	102.983	128.159	115.392	81.2178	92.268	50.2959	122.655	179.5	146.009	53.0598	44.7043	82.6898	47.0756	118.385	51.7529	8.69747	33.2856	90.2119	72.2542	123.979	67.794	38.1119	48.1533	42.5543	137.674	83.2961	62.1977	99.5205	104.671	84.0015	116.355	40.0667	45.1022	101.297
		0.88	-0.639389		0.88	104.919		0.88	103.663	109.176	107.908	70.9898	101.266	92.2158	81.1528	103.635	119.395	118.323	82.6422	100.85	49.176	126.109	173.319	135.855	53.2595	52.2853	85.1261	47.9064	120.48	50.7007	7.37867	33.8022	87.1194	72.8434	125.89	71.0223	37.6388	48.2309	39.5019	143.742	85.0213	55.4339	101.185	99.8595	87.8072	116.193	36.0469	47.3882	101.579
		0.89	0.234037		0.89	122.985		0.89	111.2	107.257	108.021	74.6995	101.887	92.2181	81.2586	101.898	109.785	121.805	83.9098	102.501	51.2223	125.929	174.054	128.547	50.7611	53.5779	86.4613	47.0157	116.366	47.7349	7.5709	32.4198	88.7146	71.7118	122.298	64.2383	33.721	49.983	41.5186	143.793	88.2808	54.075	101.625	101.109	89.9989	113.822	48.7319	49.0452	100.847
		0.9	0.473641		0.9	123.527		0.9	109.123	111.22	108.709	82.2542	100.126	92.3193	81.9706	95.8624	99.7922	124.864	87.86	106.743	50.347	126.456	174.318	118.313	58.1158	61.9432	91.363	46.9553	118.462	43.8801	7.0195	32.767	89.3384	65.3325	121.827	64.2422	35.6307	51.3458	45.5961	144.243	90.2469	54.031	103.94	98.5596	86.5042	111.987	45.6291	49.0442	100.474
		0.91	0.932787		0.91	118.643		0.91	112.187	112.921	109.496	78.9222	97.6924	88.4797	79.8672	88.7217	93.6592	129.467	89.2751	112.516	49.5653	119.898	172.315	106.945	58.8627	65.5459	94.8106	42.363	119.178	41.14	6.96974	32.5535	88.4295	59.3275	131.48	65.147	36.742	51.3568	59.4919	141.568	87.1889	52.3611	99.3774	96.1943	86.0102	114.773	45.7	50.3434	95.9071
		0.92	1.08247		0.92	85.5453		0.92	115.309	114.314	109.639	77.113	97.5819	85.6079	76.8058	84.2632	92.6979	135.818	92.6137	113.274	47.5628	115.211	169.742	96.2486	60.3676	74.0597	97.4095	36.6829	121.812	38.5866	7.12365	32.1153	88.0131	52.803	140.875	65.9651	36.7041	56.0696	70.1195	142.783	84.5866	51.2549	94.3995	93.2121	90.1025	117.142	46.4545	51.8666	88.5859
		0.93	1.13378		0.93	122.985		0.93	115.005	114.074	108.617	79.3813	99.5324	87.8114	77.7971	83.0212	91.6165	141.44	96.0847	112.985	47.0033	115.748	168.363	91.3474	65.7582	80.8871	101.364	39.2963	127.763	38.0827	7.1833	31.9066	86.6534	44.5306	141.094	64.7039	36.0689	58.7958	73.047	143.964	87.1505	49.0107	94.6448	92.6376	85.2103	117.675	47.1243	50.6263	89.2937
		0.94	1.09794		0.94	156.428		0.94	119.273	105.734	104.972	79.3565	102.308	88.0607	80.2508	82.742	92.0625	144.47	100.734	111.478	47.0341	112.235	175.435	94.0618	67.7283	84.849	104.725	38.0753	127.315	36.3478	7.8552	30.6442	87.5837	44.9089	139.066	56.135	34.2949	61.4519	73.6723	146.064	92.1132	48.6133	96.8963	94.5299	92.2247	115.365	58.1397	52.2976	89.7421
		0.95	1.01965		0.95	88.3167		0.95	121.194	102.207	99.2261	82.6074	107.883	91.5174	81.4307	80.3605	91.3839	144.569	104.707	120.14	45.8431	110.099	178.609	90.8066	64.74	87.6617	105.895	37.1439	128.314	36.1715	6.93341	30.2765	82.8594	46.6284	141.894	60.4473	34.8231	62.8176	67.9499	147.245	93.7344	43.4896	98.8866	96.9107	95.6126	116.036	54.4354	56.4053	89.171
		0.96	0.829914		0.96	87.7045		0.96	125.269	101.921	99.5228	82.7916	105.049	89.6001	79.5714	74.9861	92.2553	144.907	107.455	127.671	43.9948	107.614	179.9	89.2696	63.5269	90.1726	108.308	38.1412	122.727	30.8008	5.62837	28.8281	81.4732	50.3258	144.739	58.9924	36.5668	62.5984	56.6478	142.183	91.5422	43.5377	100.123	95.2807	95.3703	110.461	49.8168	56.3714	87.3905
		0.97	0.176099		0.97	69.0423		0.97	126.582	98.4948	105.224	84.0543	105.252	86.9202	75.0577	67.9254	85.7441	145.13	112.053	130.517	47.5206	96.6495	182.226	83.823	63.9214	90.5092	108.794	38.1695	123.932	30.1677	5.5112	28.122	82.2958	50.2958	149.688	58.7548	39.5372	62.0131	39.7659	143.938	94.0629	42.7564	95.5522	97.3608	94.5427	114.728	44.4229	52.9073	90.828
		0.98	-0.030646		0.98	86.9452		0.98	125.354	101.54	105.728	85.6882	107.994	89.1056	72.4867	70.2842	80.7441	142.606	114.75	127.985	48.9364	95.6619	184.773	85.2817	71.8039	93.1683	112.365	37.2371	119.829	27.5859	5.73918	30.6122	83.4517	48.2678	150.218	61.3632	42.3088	62.7448	38.8462	146.133	95.4704	41.5482	87.9	94.7188	95.3603	118.837	41.5104	52.023	91.1306
		0.99	-0.482131		0.99	109.275		0.99	129.833	100.641	103.718	86.8732	114.26	91.9736	73.9406	70.4495	79.4302	139.965	118.681	118.71	47.1254	98.3842	190.186	83.1882	70.8196	95.668	113.521	33.52	119.212	29.3278	6.84384	29.7309	85.6368	48.7066	148.374	59.5757	42.2864	61.2152	36.804	149.437	92.6128	41.4232	89.2995	92.2489	93.417	120.685	40.782	51.7203	91.8875
		1	-0.789846		1	105.569		1	134.213	100.626	100.477	86.2337	122.285	93.9273	74.814	68.7026	80.7553	140.297	120.441	121.011	49.3731	96.8257	196.232	82.754	76.2693	94.5993	112.986	30.7471	114.681	30.8154	6.23109	30.9032	84.7663	47.3253	153.071	55.7463	42.4011	60.1557	33.6871	152.371	93.5532	43.6798	93.3209	88.6451	92.571	120.957	37.4762	50.3658	90.4914
		1	-0.429288		1	113.235
		1.01	-0.252191		1.01	111.91
		1.02	0.776022		1.02	88.4516
		1.03	1.57412		1.03	80.3592
		1.04	1.0287		1.04	72.7291
		1.05	-0.106336		1.05	115.976
		1.06	-0.962746		1.06	140.834
		1.07	-2.0343		1.07	120.468
		1.08	-1.21369		1.08	104.95
		1.09	-0.153464		1.09	127.735
		1.1	0.679569		1.1	79.4233
		1.11	1.25615		1.11	89.7017
		1.12	1.51893		1.12	88.5019
		1.13	2.30626		1.13	83.3375
		1.14	1.304		1.14	87.6196
		1.15	0.653537		1.15	86.9585
		1.16	0.903105		1.16	80.5316
		1.17	1.23944		1.17	109.854
		1.18	0.500736		1.18	74.4393
		1.19	-0.0246897		1.19	86.1861
		1.2	-0.716552		1.2	76.9886
		1.21	-0.303853		1.21	79.9003
		1.22	-0.761194		1.22	88.5064
		1.23	-0.745928		1.23	83.116
		1.24	-0.066294		1.24	112.175
		1.25	0.348837		1.25	119.808
		1.26	0.885038		1.26	133.728
		1.27	1.76437		1.27	123.755
		1.28	1.94396		1.28	110.629
		1.29	2.3174		1.29	125.157
		1.3	2.55145		1.3	91.6396
		1.31	2.08057		1.31	44.5336
		1.32	1.70845		1.32	77.4353
		1.33	0.931678		1.33	89.7014
		1.34	0.396494		1.34	74.4684
		1.35	0.166951		1.35	130.007
		1.36	-0.243037		1.36	130.521
		1.37	-0.00844092		1.37	110.657
		1.38	0.43411		1.38	99.5936
		1.39	0.530643		1.39	99.18
		1.4	-0.117197		1.4	89.6621
		1.41	-0.537978		1.41	126.536
		1.42	-0.599813		1.42	60.8871
		1.43	-0.566514		1.43	88.2263
		1.44	-0.676345		1.44	112.665
		1.45	-0.595189		1.45	90.6996
		1.46	-0.480553		1.46	102.296
		1.47	-0.146506		1.47	63.5343
		1.48	0.266186		1.48	127.921
		1.49	-0.189041		1.49	154.349
		1.5	-0.315458		1.5	128.994
		1.51	0.469494		1.51	112.572
		1.52	0.392978		1.52	89.5657
		1.53	-0.0282293		1.53	110.991
		1.54	-0.380291		1.54	156.632
		1.55	-0.823612		1.55	129.6
		1.56	-0.463847		1.56	106.44
		1.57	-0.2675		1.57	116.015
		1.58	0.0533666		1.58	92.0359
		1.59	0.520827		1.59	115.898
		1.6	0.388436		1.6	55.5315
		1.61	0.385188		1.61	113.34
		1.62	0.503754		1.62	148.865
		1.63	0.709717		1.63	133.647
		1.64	0.374483		1.64	85.8116
		1.65	0.192364		1.65	114.727
		1.66	0.728497		1.66	107.966
		1.67	0.983691		1.67	83.5859
		1.68	1.33714		1.68	93.8777
		1.69	1.98198		1.69	128.894
		1.7	1.77185		1.7	111.915
		1.71	1.16778		1.71	110.464
		1.72	1.08308		1.72	121.906
		1.73	1.4741		1.73	118.149
		1.74	1.27859		1.74	122.205
		1.75	1.58441		1.75	105.499
		1.76	1.45186		1.76	99.9382
		1.77	1.35905		1.77	130.473
		1.78	0.482768		1.78	99.6709
		1.79	0.538715		1.79	97.2505
		1.8	0.343146		1.8	125.886
		1.81	0.281436		1.81	140.511
		1.82	-0.0164754		1.82	102.874
		1.83	-0.0294126		1.83	113.433
		1.84	0.0158634		1.84	111.571
		1.85	0.105774		1.85	159.22
		1.86	0.708547		1.86	139.522
		1.87	0.479756		1.87	75.2736
		1.88	0.0662499		1.88	94.158
		1.89	-0.045716		1.89	111.071
		1.9	-0.168713		1.9	89.6731
		1.91	-0.560209		1.91	120.866
		1.92	0.0441201		1.92	104.972
		1.93	0.191876		1.93	65.9261
		1.94	0.638435		1.94	90.8579
		1.95	0.611682		1.95	80.708
		1.96	0.611628		1.96	65.037
		1.97	0.260584		1.97	81.4948
		1.98	-0.146476		1.98	92.7597
		1.99	0.15973		1.99	142.193
		2	0.36415		2	156.518
		2	0.650408		2	115.791
		2.01	0.583144		2.01	62.5212
		2.02	0.0261491		2.02	98.527
		2.03	0.075142		2.03	95.1633
		2.04	-0.211646		2.04	84.321
		2.05	-0.201774		2.05	100.311
		2.06	0.320999		2.06	98.1888
		2.07	-0.134249		2.07	61.6749
		2.08	-0.574524		2.08	89.6536
		2.09	-0.298197		2.09	84.0695
		2.1	0.244638		2.1	82.9731
		2.11	-0.309947		2.11	97.4227
		2.12	-0.263938		2.12	81.3445
		2.13	-0.349938		2.13	111.572
		2.14	-0.686086		2.14	107.243
		2.15	-0.462094		2.15	156.891
		2.16	-0.433138		2.16	107.247
		2.17	-0.0743853		2.17	94.0289
		2.18	0.264207		2.18	52.8568
		2.19	0.737449		2.19	92.6681
		2.2	-0.190247		2.2	57.8014
		2.21	-0.667339		2.21	109.141
		2.22	-0.220242		2.22	102.898
		2.23	0.263956		2.23	101.688
		2.24	0.235041		2.24	113.648
		2.25	-0.105254		2.25	84.2486
		2.26	-0.315937		2.26	101.096
		2.27	-0.187299		2.27	144.997
		2.28	-0.155128		2.28	96.2015
		2.29	-0.541248		2.29	90.2179
		2.3	-0.307785		2.3	95.7158
		2.31	-0.31149		2.31	157.267
		2.32	-0.343212		2.32	138.146
		2.33	-0.437329		2.33	88.5816
		2.34	-0.709269		2.34	116.944
		2.35	-0.603796		2.35	107.576
		2.36	-0.231857		2.36	108.209
		2.37	-0.400972		2.37	33.6377
		2.38	-0.524118		2.38	126
		2.39	-1.22555		2.39	107.042
		2.4	-1.51438		2.4	143.472
		2.41	-1.39835		2.41	169.065
		2.42	-0.783354		2.42	140.741
		2.43	0.000831808		2.43	74.9504
		2.44	0.375495		2.44	112.302
		2.45	0.87249		2.45	93.5323
		2.46	1.13693		2.46	83.3488
		2.47	1.14111		2.47	142.008
		2.48	0.708973		2.48	108.921
		2.49	0.0031603		2.49	109.332
		2.5	-0.962509		2.5	159.265
		2.51	-1.08384		2.51	131.975
		2.52	-1.22539		2.52	137.49
		2.53	-1.59494		2.53	149.826
		2.54	-1.25023		2.54	113.04
		2.55	-0.767347		2.55	115.096
		2.56	0.0454101		2.56	90.283
		2.57	0.5274		2.57	135.273
		2.58	0.760658		2.58	77.2327
		2.59	0.0759972		2.59	92.5
		2.6	-0.289101		2.6	130.088
		2.61	-0.19285		2.61	148.185
		2.62	-0.027502		2.62	142.935
		2.63	0.172142		2.63	102.352
		2.64	-0.209691		2.64	137.757
		2.65	-0.571567		2.65	124.843
		2.66	-0.308423		2.66	89.8971
		2.67	-0.132778		2.67	84.1396
		2.68	-0.350111		2.68	157.112
		2.69	-0.0122595		2.69	149.07
		2.7	0.0490824		2.7	73.7852
		2.71	0.436649		2.71	95.8656
		2.72	0.860451		2.72	86.0504
		2.73	0.979981		2.73	95.5025
		2.74	0.58485		2.74	99.7961
		2.75	0.784553		2.75	83.4858
		2.76	0.729003		2.76	97.7496
		2.77	0.569843		2.77	87.9708
		2.78	0.72611		2.78	83.2482
		2.79	0.369002		2.79	101.746
		2.8	-0.0013105		2.8	110.605
		2.81	-0.434162		2.81	127.593
		2.82	-0.503303		2.82	141.599
		2.83	-0.0901378		2.83	92.3715
		2.84	0.844478		2.84	92.2799
		2.85	0.815152		2.85	112.522
		2.86	0.63979		2.86	90.3366
		2.87	0.312799		2.87	123.896
		2.88	-0.151583		2.88	102.975
		2.89	-0.683724		2.89	81.8704
		2.9	0.00873999		2.9	97.5941
		2.91	-0.156844		2.91	96.2122
		2.92	-0.463082		2.92	98.193
		2.93	-0.990727		2.93	117.278
		2.94	-0.544909		2.94	86.4629
		2.95	-0.508554		2.95	80.2517
		2.96	-0.50577		2.96	115.665
		2.97	-0.366716		2.97	112.063
		2.98	-0.763867		2.98	73.4647
		2.99	-1.20011		2.99	104.31
		3	-1.19961		3	79.337
		3	-1.51475		3	147.606
		3.01	-1.67641		3.01	68.446
		3.02	-2.07631		3.02	95.5825
		3.03	-2.0724		3.03	79.3927
		3.04	-1.8379		3.04	101.446
		3.05	-1.25277		3.05	87.951
		3.06	-0.664644		3.06	104.215
		3.07	-0.681421		3.07	103.311
		3.08	-0.905075		3.08	92.3049
		3.09	-0.915829		3.09	78.8643
		3.1	-0.762987		3.1	108.688
		3.11	-1.08355		3.11	122.435
		3.12	-0.964986		3.12	91.5832
		3.13	-0.716054		3.13	82.8079
		3.14	-0.772781		3.14	109.239
		3.15	-0.73461		3.15	87.3991
		3.16	-1.20818		3.16	84.923
		3.17	-1.35528		3.17	85.9772
		3.18	-0.948797		3.18	106.337
		3.19	-1.0107		3.19	99.5891
		3.2	-0.706155		3.2	135.033
		3.21	-0.810618		3.21	97.867
		3.22	-0.951064		3.22	122.042
		3.23	-1.29571		3.23	113.477
		3.24	-1.58722		3.24	127.516
		3.25	-1.6059		3.25	104.579
		3.26	-1.26727		3.26	106.006
		3.27	-0.60052		3.27	94.1955
		3.28	-0.374011		3.28	113.648
		3.29	0.0770972		3.29	140.896
		3.3	0.395227		3.3	62.6756
		3.31	0.0538834		3.31	113.365
		3.32	-0.871056		3.32	78.0229
		3.33	-1.72073		3.33	100.157
		3.34	-1.59602		3.34	143.783
		3.35	-0.954569		3.35	119.273
		3.36	0.160768		3.36	93.5894
		3.37	0.860912		3.37	95.3124
		3.38	0.78776		3.38	83.6212
		3.39	0.270801		3.39	145.459
		3.4	0.191953		3.4	159.009
		3.41	0.30456		3.41	71.9079
		3.42	-0.0133748		3.42	103.103
		3.43	-0.19774		3.43	93.2032
		3.44	0.0451348		3.44	107.517
		3.45	-0.0503281		3.45	91.3415
		3.46	0.116918		3.46	97.2755
		3.47	0.908439		3.47	98.2716
		3.48	0.886642		3.48	127.522
		3.49	0.836687		3.49	80.2481
		3.5	0.482348		3.5	79.011
		3.51	-0.0809717		3.51	84.2584
		3.52	-0.806858		3.52	81.6491
		3.53	-1.07512		3.53	130.417
		3.54	-1.69454		3.54	178.594
		3.55	-2.12731		3.55	182.23
		3.56	-1.86568		3.56	148.06
		3.57	-0.524512		3.57	70.9995
		3.58	0.562713		3.58	110.756
		3.59	0.888848		3.59	120.227
		3.6	0.522896		3.6	126.057
		3.61	-0.177413		3.61	87.6442
		3.62	-0.231159		3.62	120.758
		3.63	0.0252751		3.63	151.1
		3.64	0.393871		3.64	160.142
		3.65	0.737271		3.65	111.688
		3.66	1.04163		3.66	97.2357
		3.67	0.629076		3.67	95.627
		3.68	0.667762		3.68	106.32
		3.69	0.911382		3.69	108.769
		3.7	1.01215		3.7	122.795
		3.71	0.49338		3.71	122.393
		3.72	0.310527		3.72	123.185
		3.73	0.301828		3.73	104.837
		3.74	0.928789		3.74	106.06
		3.75	0.878028		3.75	107.938
		3.76	0.864119		3.76	114.284
		3.77	0.104752		3.77	109.179
		3.78	0.0764501		3.78	102.253
		3.79	0.0620575		3.79	139.865
		3.8	0.17847		3.8	141.439
		3.81	0.851031		3.81	110.73
		3.82	1.48676		3.82	113.867
		3.83	1.788		3.83	119.914
		3.84	1.58444		3.84	75.1856
		3.85	0.821837		3.85	109.209
		3.86	0.204386		3.86	115.439
		3.87	-0.621761		3.87	81.5997
		3.88	-0.763675		3.88	97.2341
		3.89	-0.292945		3.89	107.141
		3.9	-0.15989		3.9	112.019
		3.91	-0.418744		3.91	97.0485
		3.92	-0.810848		3.92	83.578
		3.93	-0.885817		3.93	115.959
		3.94	-0.423884		3.94	111.177
		3.95	-0.660163		3.95	119.856
		3.96	-0.475021		3.96	93.0436
		3.97	-0.442021		3.97	113.175
		3.98	-0.906003		3.98	102.478
		3.99	-1.1152		3.99	109.487
		4	-1.06628		4	94.5676
		4	-0.839651		4	101.014
		4.01	-0.53817		4.01	84.7639
		4.02	-0.612561		4.02	98.2872
		4.03	-0.468348		4.03	78.1751
		4.04	-0.502384		4.04	107.551
		4.05	-0.262234		4.05	64.6626
		4.06	0.486732		4.06	75.4154
		4.07	0.878945		4.07	76.7389
		4.08	0.159514		4.08	97.9486
		4.09	-0.162965		4.09	96.3951
		4.1	-0.0946723		4.1	98.8088
		4.11	0.115975		4.11	95.7401
		4.12	0.324755		4.12	75.1437
		4.13	0.316631		4.13	88.4015
		4.14	0.286137		4.14	92.6012
		4.15	-0.203737		4.15	87.6751
		4.16	-0.339338		4.16	64.3012
		4.17	-0.505268		4.17	118.411
		4.18	-0.946703		4.18	100.871
		4.19	-1.26491		4.19	100.851
		4.2	-0.941937		4.2	99.3711
		4.21	-0.634235		4.21	118.917
		4.22	-0.758718		4.22	125.23
		4.23	-0.855054		4.23	101.002
		4.24	-0.335312		4.24	106.49
		4.25	-0.147062		4.25	129.067
		4.26	-0.102577		4.26	104.714
		4.27	0.02279		4.27	111.208
		4.28	0.448094		4.28	114.084
		4.29	0.474931		4.29	120.026
		4.3	-0.471103		4.3	86.3186
		4.31	-0.365533		4.31	92.6753
		4.32	-0.566938		4.32	130.987
		4.33	-0.860998		4.33	108.277
		4.34	-0.903369		4.34	105.811
		4.35	-0.845069		4.35	133.928
		4.36	-0.579371		4.36	89.4032
		4.37	-0.305888		4.37	130.459
		4.38	-0.0135776		4.38	139.025
		4.39	0.433033		4.39	90.1601
		4.4	0.580897		4.4	93.4207
		4.41	0.252581		4.41	120.543
		4.42	-0.253351		4.42	132.208
		4.43	-0.302904		4.43	99.8639
		4.44	0.198756		4.44	103.642
		4.45	0.650999		4.45	125.947
		4.46	0.665669		4.46	121.398
		4.47	0.0682323		4.47	144.738
		4.48	-0.736822		4.48	131.454
		4.49	-1.15218		4.49	131.521
		4.5	-1.6719		4.5	120.27
		4.51	-1.58232		4.51	133.592
		4.52	-1.10351		4.52	104.616
		4.53	-0.727003		4.53	132.008
		4.54	-0.409659		4.54	141.989
		4.55	0.0882862		4.55	129.337
		4.56	0.0698853		4.56	93.1307
		4.57	-0.111146		4.57	131.306
		4.58	-0.352877		4.58	155.688
		4.59	-0.0138206		4.59	126
		4.6	0.425514		4.6	167.275
		4.61	0.183318		4.61	116.005
		4.62	-0.400926		4.62	143.357
		4.63	-1.23729		4.63	122.095
		4.64	-1.0295		4.64	108.627
		4.65	-1.02162		4.65	122.931
		4.66	-1.2874		4.66	116.004
		4.67	-1.33689		4.67	106.68
		4.68	-1.03035		4.68	111.007
		4.69	-0.287695		4.69	109.88
		4.7	0.086401		4.7	122.528
		4.71	0.249728		4.71	132.446
		4.72	0.295535		4.72	118.744
		4.73	0.505655		4.73	98.1796
		4.74	0.671203		4.74	117.665
		4.75	0.971431		4.75	119.884
		4.76	1.20337		4.76	121.111
		4.77	1.03789		4.77	128.859
		4.78	0.826989		4.78	117.118
		4.79	0.578168		4.79	83.5259
		4.8	0.713658		4.8	97.7918
		4.81	0.666313		4.81	111.618
		4.82	0.12869		4.82	87.1727
		4.83	0.224618		4.83	100.975
		4.84	0.351536		4.84	82.4534
		4.85	0.0885659		4.85	93.174
		4.86	0.612058		4.86	92.2059
		4.87	1.19917		4.87	95.2575
		4.88	1.38066		4.88	103.318
		4.89	1.83533		4.89	95.8482
		4.9	1.69329		4.9	72.0949
		4.91	0.77612		4.91	110.116
		4.92	-0.394885		4.92	73.4986
		4.93	-1.00094		4.93	102.262
		4.94	-0.851113		4.94	110.34
		4.95	-0.9175		4.95	65.2857
		4.96	-0.824815		4.96	89.0156
		4.97	-1.16958		4.97	102.367
		4.98	-1.37503		4.98	76.8733
		4.99	-1.23473		4.99	93.3354
		5	-0.667277		5	97.2485
[truncated: 161 more columns]

## Sheet: Supplementary Figure 3
Supplementary Figure 3 panels --->		Supplementary Figure 3a																													Supplementary Figure 3b				Supplementary Figure 3c				Supplementary Figure 3d										Supplementary Figure 3e
		Time (min)	cell01_n	cell02_n	cell03_n	cell04_n	cell05_n	cell06_n	cell07_n	cell08_n	cell09_n	cell10_n	cell11_n	cell12_n	cell13_n	cell14_n	cell15_n	cell17_n	cell18_n	cell19_n	cell20_n	cell21_n	cell22_n	cell23_n	cell24_n	cell25_n	cell26_n	cell27_n	cell28_n			CTCF	K export			CTCF	K import		Time (h)	Dark_1_total	Dark_2_total	Dark_3_total	Dark_4_total	Lit_1_total	Lit_2_total	Lit_3_total	Lit_4_total		Time (h)
		0	0	0	0.102999	0.074685	0	0	0	0	0.274336	0	0	0	0	0.12077	0	0	0	0	0	0	0	0.249312	0	0	0	0	0		cell01	187753	1.275		cell01	187753	0.102		0	363	393	232	398	345	351	284	410		0
		0.25	0.251771	0.235955	0.337549	0.446267	0.442791	0.300298	0.034159	0.187811	0.433816	0.325423	0.157552	0.676706	0.22156	0.26042	0.164418	0.213016	0.085093	0.292041	0.203696	0.228524	0.1561	0.501846	0.131524	0.224431	0.071547	0.07964	0.085095		cell02	287799	1.555		cell02	287799	0.07285		6	546	181	126	352	510	153	186	415		6
		0.5	0.416628	0.551796	0.605962	0.793536	0.724508	0.657708	0.285222	0.357463	0.645132	0.670566	0.290004	0.865778	0.552082	0.44692	0.424495	0.462855	0.191177	0.642108	0.403706	0.562788	0.394695	0.693428	0.325135	0.486589	0.185362	0.177611	0.237788		cell03	272797	1.716		cell03	272797	0.1726		12	654	130	175	443	644	102	250	530		12
		0.75	0.594992	0.690332	0.775407	0.851884	0.84018	0.705009	0.276324	0.498477	0.759089	0.779878	0.444538	0.913228	0.743381	0.570689	0.571072	0.658963	0.277289	0.868492	0.551019	0.794216	0.570511	0.868444	0.480967	0.640825	0.304963	0.27733	0.373935		cell04	112913	2.947		cell04	112913	0.1817		18	591	100	212	522	718	82	298	665		18
		1	0.758593	0.784129	0.856191	0.939253	0.914672	0.728287	0.419462	0.676314	0.907897	0.745572	0.565963	0.95733	0.85983	0.635144	0.646263	0.753808	0.375947	0.970478	0.711663	0.822917	0.715498	0.946281	0.562708	0.767194	0.429905	0.362649	0.484146		cell05	193754	2.59		cell05	193754	0.08035		24	710	91	291	637	668	66	417	821		24
		1.25	0.859395	0.875874	0.907459	0.90961	0.962669	0.668968	0.525377	0.721236	0.954811	0.946008	0.606052	0.994228	0.888801	0.727219	0.76006	0.863637	0.430637	0.994788	0.813198	0.92311	0.792283	0.964896	0.658407	0.838133	0.516766	0.454771	0.647319		cell06	204248	1.808		cell06	204248	0.1236
		1.5	0.851479	0.906113	0.946644	0.890363	0.961618	0.677132	0.699898	0.802959	0.96501	0.815239	0.693367	0.953696	0.892952	0.791505	0.854354	0.920102	0.498642	0.978757	0.872617	0.857752	0.783939	1	0.752099	0.89619	0.579988	0.543106	0.657926		cell07	942023	0.4037		cell07	942023
		1.75	0.911995	0.940578	0.94218	1	0.969821	0.841826	0.746085	0.930383	0.984799	0.859296	0.664867	0.953366	0.923759	0.747018	0.913538	0.950372	0.614683	1	0.759402	0.863907	0.894407	0.911385	0.846686	0.916646	0.677012	0.604315	0.772219		cell08	200035	1.223		cell08	200035	0.2407
		2	0.917344	0.943899	0.951481	0.940399	0.966622	0.964354	0.65401	0.875034	1	0.930807	0.685425	0.951431	0.903737	0.74265	1	1	0.708583	0.951107	0.954409	0.980066	0.866159	0.917072	0.876574	0.990335	0.808984	0.660531	0.841325		cell09	278705	1.589		cell09	278705	0.175
		2.25	0.942143	0.974331	0.989187	0.924946	0.998306	0.877481	0.749057	0.828708	0.996081	0.96718	0.674942	1	0.910996	0.860626	0.958731	0.989356	0.782325	0.959598	0.961651	0.98767	0.967979	0.846499	0.930776	1	0.857871	0.673338	0.933656		cell10	87148.2	2.778		cell10	87148.2	0.2886
		2.5	1	1	1	0.906609	0.950773	0.899963	0.801508	0.836288	0.999935	0.718909	0.730448	0.994463	0.896897	0.832617	0.969326	0.933924	0.851669	0.950886	0.995366	0.983408	1	0.797012	1	0.939003	0.900032	0.722382	0.934121		cell11	426001	0.8528		cell11	426001	0.2195
		2.75	0.964506	0.989341	0.9823	0.92443	0.967619	0.817054	0.909013	0.846609	0.987948	0.731021	0.81952	0.926177	0.919821	0.856135	0.893246	0.969034	0.920875	0.941845	0.987862	1	0.949409	0.758885	0.917882	0.93814	0.937587	0.785823	0.931622		cell12	31913.4	4.775		cell12	31913.4	0.2489
		3	0.968609	0.958582	0.990005	0.945977	1	1	1	0.906991	0.973192	0.802543	0.949581	0.918317	0.901727	0.773291	0.910263	0.988782	1	0.930207	1	0.952862	0.941611	0.736616	0.997589	0.964163	1	0.912501	0.931586		cell13	410086	1.963		cell13	410086	0.173
		3.25	0.992249	0.968425	0.988074	0.899554	0.974162	0.891171		0.911259	0.95848	0.962711	0.895922	0.917109	1	1	0.934958	0.978505		0.903517		0.881359	0.90501	0.815406				1	1		cell14	157414	1.296		cell14	157414	0.1366
		3.5	0.991133	0.91654	0.990335	0.932219	0.93607	0.908735		0.898916	0.944452	0.97169	0.830557	0.9698	0.923131	0.956121	0.928646	0.951586		0.967233		0.792999	0.785177	0.877687				0.996935	0.941864		cell15	658688	1.184		cell15	658688	0.07627
		3.75	0.976636	0.872548	0.937563	0.943709	0.865753	0.937724		1	0.90486	1	1	0.965563	0.874777	0.906101	0.873776	0.901126		0.90922		0.825065	0.744363	0.989709				0.959483	0.89682		cell17	411217	1.392		cell17	411217	0.1958
		4	0.965467	0.763841	0.879283	0.909217	0.855505	0.811645		0.976523	0.871886	0.935506	0.867082	0.886473	0.853035	0.875474	0.835643	0.844824		0.893337		0.763913	0.689243	0.914055				0.92491	0.868132		cell18	2370907	0.07458		cell18	2370907
		4.25	0.863172	0.81632	0.833204	0.832259	0.838615	0.859513		0.899006	0.829346	0.93607	0.809534	0.832947	0.84994	0.875575	0.830539	0.822075		0.798857		0.727323	0.660263	0.843931				0.945856	0.861184		cell19	783515	2.366		cell19	783515	0.238
		4.5	0.856875	0.779846	0.787085	0.897972	0.805746	0.894984		0.770739	0.803915	0.874741	0.847332	0.802187	0.808178	0.843406	0.868649	0.803654		0.792791		0.710615	0.696005	0.878214				0.942822	0.805029		cell20	653142	1.057		cell20	653142
		4.75	0.853805	0.801324	0.740275	0.778081	0.789951	0.777449		0.681806	0.758379	0.688209	0.838146	0.816153	0.755825	0.828154	0.798033	0.806441		0.749927		0.651878	0.704462	0.865824				0.900535	0.774531		cell21	1639078	1.766		cell21	1639078	0.1383
		5	0.807788	0.767132	0.694159	0.813323	0.741421	0.772298		0.618936	0.731997	0.602219	0.824002	0.724147	0.754097	0.83458	0.741552	0.752481		0.637043		0.622782	0.946136	0.863601				0.926497	0.797935		cell22	1482854	1.13		cell22	1482854	0.1752
		5.25	0.755502	0.709632	0.676872	0.796194	0.707134	0.720899		0.61055	0.676274	0.737851	0.870647	0.732822	0.702806	0.796387	0.662369	0.670483		0.672501		0.600541	0.8544	0.803992				0.905309	0.695646		cell23	482607	3.099		cell23	482607	0.1218
		5.5	0.700322	0.707005	0.641392	0.783993	0.661696	0.688835		0.612889	0.639727	0.718116	0.728902	0.68168	0.685714	0.75025	0.711078	0.664556		0.646549		0.536846	0.577196	0.694263				0.893189	0.631898		cell24	617351	0.7419		cell24	617351
		5.75	0.691235	0.707051	0.619194	0.695091	0.648011	0.646406		0.591501	0.608414	0.652366	0.728024	0.719525	0.643236	0.706694	0.646838	0.579943		0.569768		0.534077	0.538458	0.657598				0.80266	0.61289		cell25	225868	1.425		cell25	225868
		6	0.669387	0.669432	0.590445	0.563572	0.629158	0.630008		0.519353	0.566982	0.587166	0.691364	0.667456	0.591411	0.662569	0.725676	0.518803		0.570356		0.514909	0.531358	0.623994				0.759614	0.551672		cell26	1094374	0.2876		cell26	1094374
		6.25	0.642857	0.639558	0.536222	0.489952	0.63479	0.560174		0.502621	0.537974	0.627837	0.733335	0.666046	0.577826	0.641493	0.546485	0.493826		0.574549		0.515594	0.463874	0.597652				0.727431	0.583325		cell27	1531106	0.2857		cell27	1531106	0.1305
		6.5	0.637631	0.649325	0.523015	0.454738	0.607261	0.5601		0.509462	0.499393	0.638401	0.70352	0.153971	0.546406	0.558886	0.622728	0.471205		0.583297		0.476388	0.475822	0.564306				0.655445	0.710929		cell28	993650	0.5891		cell28	993650	0.1316
		6.75	0.60969	0.600275	0.492428	0.51773	0.608551	0.522533		0.523094	0.477841	0.558539	0.429656	0.546934	0.529054	0.571485	0.638511	0.440095		0.506644		0.463504	0.440449	0.556176				0.643363	0.601123
		7	0.575668	0.582836	0.46284	0.304432	0.604859	0.482021		0.561089	0.44807	0.577661	0.458741	0.565563	0.520646	0.57736	0.599016	0.437393		0.476106		0.448244	0.394679	0.500831				0.623982	0.564161
		7.25	0.539075	0.570628	0.416876	0.399787	0.540889	0.476298		0.546722	0.421564	0.538057	0.43359	0.546954	0.47845	0.570778	0.558601	0.415119		0.423284		0.38555	0.375082	0.509031				0.59451	0.555186
		7.5	0.515499	0.652662	0.41409	0.367803	0.517028	0.399837		0.454829	0.39844	0.466524	0.360467	0.584181	0.413942	0.522318	0.611079	0.418444		0.36729		0.372137	0.364389	0.471102				0.582233	0.581615
		7.75	0.501562	0.574011	0.381807	0.408973	0.48393	0.416591		0.366846	0.369995	0.422423	0.268831	0.604223	0.392765	0.483008	0.629539	0.393827		0.372075		0.344788	0.344646	0.407422				0.577315	0.580192
		8	0.482963	0.569776	0.393394	0.316329	0.514863	0.438771		0.351477	0.347652	0.393659	0.350738	0.271004	0.36771	0.44763	0.736843	0.418813		0.360683		0.33062	0.244576	0.424591				0.6252	0.548782
		8.25	0.462239	0.491187	0.385719	0.407725	0.476472	0.417725		0.312456	0.327078	0.354548	0.300268	0.496107	0.380671	0.452537	0.74262	0.376197		0.360592			0.246074	0.341079				0.596106	0.425725
		8.5	0.437384	0.464628	0.362691	0.307323	0.403634	0.377419		0.289412	0.322623	0.24972	0.284436	0.172241	0.358058	0.367853	0.597033	0.361925		0.345753			0.248896	0.294508				0.643016	0.377744
		8.75	0.426594	0.372561	0.343205	0.388435	0.417724	0.360426		0.253779	0.284068	0.386156	0.305431	0.498501	0.307105	0.191296	0.608443	0.32726		0.357434			0.221778	0.28331				0.621828	0.395835
		9	0.400408	0.435781	0.316627	0.420085	0.408921	0.32938		0.247372	0.255794	0.333458	0.237341	0.531743	0.39129	0.370841	0.555849	0.34075		0.333423			0.218003	0.295949				0.567491	0.389236
		9.25	0.377778	0.46814	0.326007	0.339376	0.382544	0.378765		0.236443	0.252168	0.453039	0.200757	0.564897	0.26434	0.325277	0.491012	0.324986		0.324517			0.191428	0.311317				0.599603	0.336878
		9.5	0.353608	0.343131	0.314352	0.285843	0.323355	0.357202		0.238076	0.188459	0.358166	0.238483	0.475277	0.260753	0.271145	0.514301	0.310916		0.341694			0.196888	0.25104				0.491601	0.301271
		9.75	0.35284	0.321069	0.302395	0.330282	0.343205	0.344862		0.253265	0.207989	0.288277	0.241633	0.097601	0.233222	0.257219	0.476461	0.290544		0.291966			0.19162	0.202916				0.446626	0.26848
		10	0.297466	0.29642	0.247706	0.273503	0.276532	0.304438		0.241082	0.16609	0.340912	0.19989	0.342495	0.285392	0.265978	0.458955	0.275686		0.309055			0.181713	0.256598				0.516157	0.293173
		10.25	0.312344	0.359603	0.240195	0.294107	0.3103	0.287193		0.226885	0.178537	0.33968	0.202032	0.465861	0.227873	0.298936	0.464217	0.259358		0.292681			0.203461	0.195384				0.501782	0.294122
		10.5	0.308499	0.33714	0.231944	0.238115	0.293892	0.268196		0.182703	0.156662	0.353354	0.227279	0.247442	0.236328	0.272061	0.411508	0.243956		0.299605			0.251648	0.17615				0.483295	0.278766
		10.75	0.245249	0.295542	0.157635	0.196938	0.224517	0.294821		0.200971	0.137394	0.442278	0.177261	0.492	0.227712	0.265299	0.476871	0.24374		0.332702			0.120009	0.208167				0.482981	0.304106
		11	0.283743	0.291103	0.156377	0.283078	0.269119	0.262875		0.161839	0.110775	0.360679	0.204637	0.523397	0.163723	0.250525	0.410472	0.228434		0.319639			0.147862	0.170407				0.427493	0.244971
		11.25	0.251374	0.284808	0.15924	0.257352	0.231843	0.274793		0.163843	0.122087	0.259171	0.208869	0.443111	0.194669	0.229626	0.366439	0.188863		0.238228			0.13726	0.150026				0.418668	0.242843
		11.5	0.237252	0.26167	0.178024	0.213908	0.196245	0.23863		0.148915	0.096353	0.218044	0.255834	0.46567	0.171882	0.172703	0.355432	0.184739		0.316806			0.119619	0.133485				0.387311	0.231374
		11.75	0.215743	0.257909	0.177527	0.21574	0.158654	0.137478		0.162564	0.108562	0.392319	0.215741	0.024375	0.157245	0.120857	0.315686	0.197191		0.330969			0.115097	0.130525				0.386784	0.262257
		12	0.232102	0.219622	0.149922	0.218244	0.151384	0.13292		0.152876	0.080103	0.33879	0.191718	0.388844	0.147749	0.205545	0.379374	0.159592		0.303983			0.097198	0.142688				0.380057	0.228298
		12.25	0.142258	0.22302	0.050796	0.170078	0.131265	0.11228		0.150502	0.071082	0.336353	0.186813	0.405836	0.192724	0.108003	0.382601	0.152655		0.283628			0.045749	0.096112				0.406137	0.234353
		12.5	0.147556	0.202828	0.138467	0.140958	0.097836	0.13868		0.143244	0.05719	0.286547	0.21379	0.3132	0.157177	0.135881	0.446151	0.136746		0.29369			0.055132	0.025737				0.407131	0.214179
		12.75	0.133927	0.214066	0.144876	0.077764	0.158303	0.118416		0.135594	0.06153	0.222226	0.193108	0.09248	0.165804	0.147332	0.361195	0.126437		0.22546			0.049419	0.083216				0.369142	0.20208
		13	0.129512	0.239173	0.13141	0.040762	0.101234	0.095226		0.14105	0.031546	0.200694	0.11309	0.550217	0.120063	0.139339	0.319846	0.127199		0.194083			0.064338	0.035147				0.339834	0.218303
		13.25	0.109026	0.152629	0.11621	0.179523	0.065176	0.042371		0.169002	0.045297	0.220946	0.163065	0.552718	0.131792	0.073934	0.373255	0.130037		0.185304			0.049926	0.086282				0.367406	0.151242
		13.5	0.110709	0.156275	0.099586	0.187169	0.122344	0.079896		0.143861	0.03185	0.248333	0.14063	0.056167	0.105417	0.086621	0.337596	0.120909		0.189782			0.075485	0.0801				0.373511	0.140005
		13.75	0.087736	0.128334	0.0024	0.104217	0.080362	0.110878		0.117199	0.021622	0.215136	0.197889	0.431461	0.122534	0.170773	0.337627	0.099166		0.164267			0.062199	0.061107				0.336531	0.151566
		14	0.090926	0.130699	0	0.117	0.129356	0.105405		0.162176	0.037423	0.210876	0.196236	0.32105	0.094338	0.159261	0.332221	0.078913		0.145906			0.07513	0.045912				0.354673	0.148994
		14.25	0.080151	0.164133	0.040956	0	0.061872	0.082238		0.164746	0.092234	0.370741	0.147012	0.161958	0.080567	0.128716	0.339276	0.097816		0.134728			0.100941	0.022732				0.351304	0.145494
		14.5	0.059912	0.14218	0.0897	0.116919	0.059822	0.116581		0.167464	0	0.361854	0.223889	0.076387	0.092909	0	0.210947	0.107382		0.151872			0.036273	0.001007				0.36143	0.113397
		14.75	0.045876	0.120047	0.082136	0.086879	0.044685	0.071991		0.16123	0.002173	0.382222	0.206654	0.302352	0.0776	0.106591	0.273217	0.082052		0.165465			0.039981	0				0.26564	0.099986
[truncated: 17 more columns]

## Sheet: Supplementary Figure 4
Supplementary Figure 4 panels --->		Supplementary Figure 4b					Supplementary Figure 4c			Supplementary Figure 4d								Supplementary Figure 4e								Supplementary Figure 4f
											Avg led			Avg var					Standard PID			GS
		Time (min)	Power	Setpoint	Cyto_norm		Time (min)	Error		Time (min)	Mean	SD	N	Mean	SD	N		Time (min)	Mean	SD	N	Mean	SD	N		Setpoint	GS										Standard
		0	7.75374	0.2	0.096832		0	-0.10317		0	2.98879	0.634119	4	0.066754	0.089315	4		0	-0.43325	0.089315	4	-0.03096	0.165495	10		0.2	0.003061	0.006716	-0.01143	-0.00862	0.006944	-0.007	0.004414	-0.00178	0.107913	0.1071	0.001764	-0.01745	-0.00157	0.022602
		0.25	0.580943	0.2	0.183035		0.25	-0.01697		0.25	2.67982	0.837	4	0.103406	0.11796	4		0.25	-0.39659	0.11796	4	0.10438	0.12104	10		0.5	0.013718	0.002275	0.009918	-0.00448	0.000662	-0.00224	-0.00124	0.012277	0.02089	0.000364	-0.01875	-0.10618	-0.02811	-0.01688
		0.5	0	0.2	0.264516		0.5	0.064516		0.5	1.55729	1.12216	4	0.269948	0.164621	4		0.5	-0.23005	0.164621	4	0.218386	0.091913	10		0.6	0.000683	-0.0037	-0.00915	0.001428	0.000175	-0.00762	0.005534	-0.00464	0.024786	0.065296	-0.03598	-0.00747	-0.03789	-0.08525
		0.75	0	0.2	0.279203		0.75	0.079203		0.75	0.989549	0.840408	4	0.356175	0.125705	4		0.75	-0.14382	0.125705	4	0.336856	0.104777	10		0.8	0.020331	0.009731	-0.01952	0.010513	0.013044	0.001727	0.003174	0.010802	0.036528	0.009371	-0.06994	-0.10462	-0.0735	-0.13766
		1	0	0.2	0.268258		1	0.068258		1	0.635746	0.46416	4	0.408536	0.069077	4		1	-0.09146	0.069077	4	0.418634	0.078376	10
		1.25	0	0.2	0.262642		1.25	0.062642		1.25	0.527822	0.616189	4	0.466771	0.14074	4		1.25	-0.03323	0.14074	4	0.462716	0.066578	10
		1.5	0	0.2	0.235526		1.5	0.035526		1.5	0.61086	0.774335	4	0.423156	0.123186	4		1.5	-0.07684	0.123186	4	0.48052	0.050786	10
		1.75	0	0.2	0.215441		1.75	0.015441		1.75	0.400909	0.593842	4	0.46551	0.103522	4		1.75	-0.03449	0.103522	4	0.470793	0.065376	10
		2	0.553101	0.2	0.183559		2	-0.01644		2	0.492859	0.423972	4	0.43024	0.063959	4		2	-0.06976	0.063959	4	0.505051	0.035406	10
		2.25	0	0.2	0.208123		2.25	0.008123		2.25	0.434772	0.354675	4	0.4392	0.053826	4		2.25	-0.0608	0.053826	4	0.456175	0.099641	10
		2.5	0	0.2	0.217718		2.5	0.017718		2.5	0.291017	0.289822	4	0.463939	0.045403	4		2.5	-0.03606	0.045403	4	0.508452	0.036345	10
		2.75	0.593626	0.2	0.182409		2.75	-0.01759		2.75	0.309262	0.289759	4	0.461149	0.045915	4		2.75	-0.03885	0.045915	4	0.575658	0.091379	10
		3	0	0.2	0.203175		3	0.003175		3	0.394402	0.419982	4	0.445991	0.062848	4		3	-0.05401	0.062848	4	0.541777	0.041997	10
		3.25	1.17259	0.2	0.167222		3.25	-0.03278		3.25	0.349317	0.409296	4	0.453136	0.061442	4		3.25	-0.04686	0.061442	4	0.512033	0.078178	10
		3.5	0.139666	0.2	0.198976		3.5	-0.00102		3.5	0.378428	0.305495	4	0.448405	0.046084	4		3.5	-0.05159	0.046084	4	0.523574	0.04735	10
		3.75	0	0.2	0.228468		3.75	0.028468		3.75	0.321318	0.266084	4	0.459552	0.042152	4		3.75	-0.04045	0.042152	4	0.491195	0.083819	10
		4	0	0.2	0.21991		4	0.01991		4	0.498159	0.140149	4	0.429991	0.022849	4		4	-0.07001	0.022849	4	0.531025	0.041739	10
		4.25	0	0.2	0.205898		4.25	0.005898		4.25	0.364585	0.058432	4	0.450787	0.006985	4		4.25	-0.04921	0.006985	4	0.526959	0.044866	10
		4.5	0.000241	0.2	0.199493		4.5	-0.00051		4.5	0.3221	0.132596	4	0.457612	0.018082	4		4.5	-0.04239	0.018082	4	0.552705	0.024895	10
		4.75	0.283009	0.2	0.191309		4.75	-0.00869		4.75	0.50241	0.161296	4	0.429951	0.025403	4		4.75	-0.07005	0.025403	4	0.505529	0.05411	10
		5	0.503559	0.2	0.185629		5	-0.01437		5	0.294435	0.306532	4	0.469664	0.053548	4		5	-0.03034	0.053548	4	0.500962	0.049912	10
		5.25	0.192108	0.2	0.195679		5.25	-0.00432		5.25	0.346521	0.282328	4	0.454464	0.042891	4		5.25	-0.04554	0.042891	4	0.513671	0.053671	10
		5.5	0	0.2	0.205073		5.5	0.005073		5.5	0.311992	0.364212	4	0.460675	0.055353	4		5.5	-0.03932	0.055353	4	0.513818	0.047349	10
		5.75	0.287262	0.2	0.192911		5.75	-0.00709		5.75	0.412266	0.353211	4	0.444488	0.053226	4		5.75	-0.05551	0.053226	4	0.500798	0.034201	10
		6	0.754733	0.2	0.180087		6	-0.01991		6	0.402245	0.408255	4	0.449419	0.064532	4		6	-0.05058	0.064532	4	0.498964	0.044652	10
		6.25	0	0.2	0.204996		6.25	0.004996		6.25	0.410568	0.330015	4	0.444766	0.049873	4		6.25	-0.05523	0.049873	4	0.469474	0.055572	10
		6.5	0	0.2	0.218186		6.5	0.018186		6.5	0.343483	0.400938	4	0.460768	0.06533	4		6.5	-0.03923	0.06533	4	0.498481	0.02945	10
		6.75	0	0.2	0.217982		6.75	0.017982		6.75	0.384985	0.29395	4	0.448741	0.044616	4		6.75	-0.05126	0.044616	4	0.516519	0.028806	10
		7	0.126766	0.2	0.196496		7	-0.0035		7	0.280322	0.280751	4	0.466412	0.043524	4		7	-0.03359	0.043524	4	0.488134	0.033797	10
		7.25	1.06961	0.2	0.169898		7.25	-0.0301		7.25	0.404298	0.358719	4	0.44603	0.054521	4		7.25	-0.05397	0.054521	4	0.507237	0.031969	10
		7.5	0.807727	0.2	0.179494		7.5	-0.02051		7.5	0.381163	0.397141	4	0.457449	0.068115	4		7.5	-0.04255	0.068115	4	0.515505	0.016191	10
		7.75	0	0.2	0.210296		7.75	0.010296		7.75	0.485566	0.401818	4	0.433603	0.060508	4		7.75	-0.0664	0.060508	4	0.515366	0.03514	10
		8	0	0.2	0.211625		8	0.011625		8	0.512008	0.38251	4	0.429515	0.057343	4		8	-0.07048	0.057343	4	0.497679	0.055119	10
		8.25	0.025942	0.2	0.20189		8.25	0.00189		8.25	0.427397	0.406317	4	0.442789	0.061534	4		8.25	-0.05721	0.061534	4	0.492555	0.050027	10
		8.5	0.382005	0.2	0.191416		8.5	-0.00858		8.5	0.374639	0.449307	4	0.455867	0.072445	4		8.5	-0.04413	0.072445	4	0.51042	0.031751	10
		8.75	0.932267	0.2	0.176443		8.75	-0.02356		8.75	0.42434	0.403364	4	0.443465	0.061688	4		8.75	-0.05653	0.061688	4	0.493769	0.040207	10
		9	0.784954	0.2	0.182363		9	-0.01764		9	0.310441	0.349282	4	0.461054	0.053231	4		9	-0.03895	0.053231	4	0.488791	0.02957	10
		9.25	0	0.2	0.211578		9.25	0.011578		9.25	0.529447	0.336418	4	0.427201	0.051293	4		9.25	-0.0728	0.051293	4	0.528287	0.067187	10
		9.5	0	0.2	0.219666		9.5	0.019666		9.5	0.340869	0.283303	4	0.456354	0.043089	4		9.5	-0.04365	0.043089	4	0.523104	0.040409	10
		9.75	0	0.2	0.205391		9.75	0.005391		9.75	0.370242	0.280051	4	0.451949	0.042823	4		9.75	-0.04805	0.042823	4	0.474502	0.112896	10
		10	0.320223	0.2	0.194209		10	-0.00579		10	0.381172	0.302664	4	0.45039	0.046302	4		10	-0.04961	0.046302	4	0.492849	0.050967	10
		10.25	0.109125	0.2	0.20074		10.25	0.00074		10.25	0.236194	0.197441	4	0.472864	0.03017	4		10.25	-0.02714	0.03017	4	0.514604	0.054697	10
		10.5	0	0.2	0.204675		10.5	0.004675		10.5	0.218972	0.137474	4	0.4867	0.038763	4		10.5	-0.0133	0.038763	4	0.50285	0.092999	10
		10.75	0.448318	0.2	0.190558		10.75	-0.00944		10.75	0.376596	0.234137	4	0.451308	0.037151	4		10.75	-0.04869	0.037151	4	0.489289	0.059743	10
		11	0.942142	0.2	0.177268		11	-0.02273		11	0.270009	0.162784	4	0.4679	0.024472	4		11	-0.0321	0.024472	4	0.521002	0.039398	10
		11.25	0.587234	0.2	0.189007		11.25	-0.01099		11.25	0.39921	0.042803	4	0.447841	0.00683	4		11.25	-0.05216	0.00683	4	0.52063	0.04877	10
		11.5	0.086535	0.2	0.204284		11.5	0.004284		11.5	0.279972	0.184313	4	0.531531	0.137694	4		11.5	0.031531	0.137694	4	0.518534	0.068785	10
		11.75	0	0.2	0.227306		11.75	0.027306		11.75	0.216828	0.154522	4	0.476499	0.023662	4		11.75	-0.0235	0.023662	4	0.515654	0.026624	10
		12	0	0.2	0.217103		12	0.017103		12	0.361707	0.073743	4	0.453204	0.010353	4		12	-0.0468	0.010353	4	0.491384	0.04168	10
		12.25	0	0.2	0.210038		12.25	0.010038		12.25	0.15705	0.098421	4	0.501302	0.040796	4		12.25	0.001302	0.040796	4	0.48021	0.042564	10
		12.5	0.936929	0.2	0.175534		12.5	-0.02447		12.5	0.227976	0.180662	4	0.474228	0.029844	4		12.5	-0.02577	0.029844	4	0.476576	0.04652	10
		12.75	1.54153	0.2	0.160611		12.75	-0.03939		12.75	0.237799	0.132595	4	0.472671	0.021526	4		12.75	-0.02733	0.021526	4	0.483078	0.055192	10
		13	0.658656	0.2	0.188181		13	-0.01182		13	0.347329	0.250695	4	0.455827	0.039029	4		13	-0.04417	0.039029	4	0.503889	0.04902	10
		13.25	0.708453	0.2	0.187733		13.25	-0.01227		13.25	0.366958	0.257422	4	0.452821	0.039562	4		13.25	-0.04718	0.039562	4	0.48877	0.066303	10
		13.5	0.267532	0.2	0.201277		13.5	0.001277		13.5	0.282275	0.205357	4	0.474226	0.043162	4		13.5	-0.02577	0.043162	4	0.489996	0.040084	10
		13.75	0.46535	0.2	0.195522		13.75	-0.00448		13.75	0.343854	0.243443	4	0.456385	0.037186	4		13.75	-0.04361	0.037186	4	0.483226	0.035209	10
		14	0.079995	0.2	0.206976		14	0.006976		14	0.295103	0.329621	4	0.476068	0.0634	4		14	-0.02393	0.0634	4	0.511362	0.018562	10
		14.25	0	0.2	0.214915		14.25	0.014915		14.25	0.386045	0.259196	4	0.464776	0.064494	4		14.25	-0.03522	0.064494	4	0.511901	0.033152	10
		14.5	0	0.2	0.23698		14.5	0.03698		14.5	0.425391	0.394263	4	0.450844	0.068888	4		14.5	-0.04916	0.068888	4	0.49201	0.031901	10
		14.75	0	0.2	0.212126		14.75	0.012126		14.75	0.414338	0.337118	4	0.445581	0.051522	4		14.75	-0.05442	0.051522	4	0.53836	0.032396	10
		15	7.46971	0.4	0.212993		15	-0.18701		15	0	0	4	0.460728	0.076493	4		15	0.260728	0.076493	4	0.527247	0.039356	10
		15.25	6.87879	0.4	0.240592		15.25	-0.15941		15.25	0	0	4	0.432277	0.072827	4		15.25	0.232277	0.072827	4	0.49634	0.03797	10
		15.5	3.05399	0.4	0.346415		15.5	-0.05359		15.5	0	0	4	0.416908	0.055871	4		15.5	0.216908	0.055871	4	0.444139	0.060207	10
		15.75	0.737399	0.4	0.413273		15.75	0.013273		15.75	0	0	4	0.496647	0.209426	4		15.75	0.296647	0.209426	4	0.441871	0.063099	10
		16	0	0.4	0.437442		16	0.037442		16	0	0	4	0.37279	0.061586	4		16	0.17279	0.061586	4	0.418325	0.053297	10
		16.25	0.465905	0.4	0.417287		16.25	0.017287		16.25	0	0	4	0.358912	0.067213	4		16.25	0.158912	0.067213	4	0.391369	0.072074	10
		16.5	0.189703	0.4	0.42387		16.5	0.02387		16.5	0	0	4	0.341338	0.051576	4		16.5	0.141338	0.051576	4	0.367177	0.082246	10
		16.75	1.0074	0.4	0.398791		16.75	-0.00121		16.75	0	0	4	0.315773	0.040283	4		16.75	0.115773	0.040283	4	0.345735	0.064915	10
		17	1.71972	0.4	0.379221		17	-0.02078		17	0	0	4	0.295628	0.056921	4		17	0.095628	0.056921	4	0.327001	0.096666	10
		17.25	2.01329	0.4	0.372853		17.25	-0.02715		17.25	0	0	4	0.269647	0.050936	4		17.25	0.069647	0.050936	4	0.326629	0.095151	10
		17.5	2.08446	0.4	0.373017		17.5	-0.02698		17.5	0.020787	0.036005	4	0.262661	0.05696	4		17.5	0.062661	0.05696	4	0.291382	0.092802	10
		17.75	1.03445	0.4	0.403774		17.75	0.003774		17.75	0.064148	0.111107	4	0.228337	0.050247	4		17.75	0.028337	0.050247	4	0.265026	0.099389	10
		18	0.408524	0.4	0.421256		18	0.021256		18	0.251236	0.209507	4	0.194654	0.081618	4		18	-0.00535	0.081618	4	0.249754	0.108672	10
		18.25	0.506158	0.4	0.416865		18.25	0.016865		18.25	0.111664	0.117012	4	0.226807	0.061625	4		18.25	0.026807	0.061625	4	0.259901	0.104701	10
		18.5	0.613888	0.4	0.412492		18.5	0.012492		18.5	0.149193	0.158131	4	0.229494	0.07505	4		18.5	0.029494	0.07505	4	0.253002	0.086382	10
		18.75	1.6002	0.4	0.384075		18.75	-0.01592		18.75	0.144299	0.144314	4	0.188674	0.031509	4		18.75	-0.01133	0.031509	4	0.257112	0.062993	10
		19	2.26935	0.4	0.367228		19	-0.03277		19	0.086432	0.068397	4	0.217671	0.058526	4		19	0.017671	0.058526	4	0.255036	0.059235	10
		19.25	1.87672	0.4	0.380222		19.25	-0.01978		19.25	0.011377	0.012763	4	0.203148	0.004832	4		19.25	0.003148	0.004832	4	0.257796	0.059051	10
		19.5	1.46527	0.4	0.392955		19.5	-0.00705		19.5	0.044767	0.053328	4	0.215836	0.032247	4		19.5	0.015836	0.032247	4	0.257481	0.082499	10
		19.75	1.25367	0.4	0.399348		19.75	-0.00065		19.75	0.011077	0.013131	4	0.221934	0.022063	4		19.75	0.021934	0.022063	4	0.206737	0.089742	10
		20	0.625203	0.4	0.417023		20	0.017023		20	0.07845	0.046667	4	0.228612	0.074126	4		20	0.028612	0.074126	4	0.228662	0.054679	10
		20.25	1.06624	0.4	0.403344		20.25	0.003344		20.25	0.178306	0.12039	4	0.182842	0.031671	4		20.25	-0.01716	0.031671	4	0.206014	0.04378	10
		20.5	0.211679	0.4	0.427325		20.5	0.027325		20.5	0.136705	0.150297	4	0.193956	0.040215	4		20.5	-0.00604	0.040215	4	0.224185	0.067325	10
		20.75	0	0.4	0.434285		20.75	0.034285		20.75	0.064314	0.062638	4	0.205646	0.029181	4		20.75	0.005646	0.029181	4	0.216235	0.052477	10
		21	0	0.4	0.435025		21	0.035025		21	0.100721	0.101063	4	0.21259	0.054625	4		21	0.01259	0.054625	4	0.212944	0.039835	10
		21.25	0.606344	0.4	0.408651		21.25	0.008651		21.25	0.034227	0.059283	4	0.215554	0.025078	4		21.25	0.015554	0.025078	4	0.197234	0.061906	10
		21.5	1.4708	0.4	0.383806		21.5	-0.01619		21.5	0.148368	0.161455	4	0.183445	0.030528	4		21.5	-0.01656	0.030528	4	0.231076	0.039713	10
		21.75	1.11176	0.4	0.394912		21.75	-0.00509		21.75	0.015564	0.01851	4	0.229535	0.037824	4		21.75	0.029535	0.037824	4	0.187994	0.106349	10
		22	1.1941	0.4	0.393039		22	-0.00696		22	0.031919	0.033266	4	0.220205	0.031155	4		22	0.020205	0.031155	4	0.201253	0.024804	10
		22.25	0.966698	0.4	0.399904		22.25	-9.6e-05		22.25	0.000233	0.000404	4	0.229588	0.028291	4		22.25	0.029588	0.028291	4	0.2282	0.074473	10
		22.5	1.71901	0.4	0.379195		22.5	-0.02081		22.5	0.131656	0.14589	4	0.185739	0.026334	4		22.5	-0.01426	0.026334	4	0.224406	0.062566	10
		22.75	1.38715	0.4	0.389815		22.75	-0.01018		22.75	0.169949	0.144231	4	0.178059	0.026545	4		22.75	-0.02194	0.026545	4	0.237815	0.086231	10
		23	2.4112	0.4	0.363012		23	-0.03699		23	0.121391	0.157126	4	0.19206	0.034693	4		23	-0.00794	0.034693	4	0.217877	0.072595	10
		23.25	2.27947	0.4	0.369288		23.25	-0.03071		23.25	0.111508	0.09555	4	0.184953	0.016695	4		23.25	-0.01505	0.016695	4	0.227433	0.07689	10
		23.5	2.17355	0.4	0.374479		23.5	-0.02552		23.5	0.069385	0.069406	4	0.212307	0.041828	4		23.5	0.012307	0.041828	4	0.195049	0.035059	10
		23.75	2.50326	0.4	0.367707		23.75	-0.03229		23.75	0.148019	0.174073	4	0.19504	0.044811	4		23.75	-0.00496	0.044811	4	0.221916	0.047705	10
		24	1.91656	0.4	0.385802		24	-0.0142		24	0.156568	0.176503	4	0.20009	0.051502	4		24	9e-05	0.051502	4	0.226966	0.081464	10
		24.25	1.36295	0.4	0.402002		24.25	0.002002		24.25	0.097859	0.12524	4	0.189767	0.018866	4		24.25	-0.01023	0.018866	4	0.198915	0.105331	10
		24.5	0.531699	0.4	0.425171		24.5	0.025171		24.5	0.121542	0.121882	4	0.215989	0.04934	4		24.5	0.015989	0.04934	4	0.2079	0.098598	10
		24.75	0	0.4	0.444982		24.75	0.044982		24.75	0.198252	0.203426	4	0.171891	0.032193	4		24.75	-0.02811	0.032193	4	0.192198	0.093833	10
		25	0	0.4	0.442206		25	0.042206		25	0.120217	0.149202	4	0.210365	0.055477	4		25	0.010365	0.055477	4	0.221154	0.095756	10
		25.25	0.375703	0.4	0.421094		25.25	0.021094		25.25	0.09641	0.111418	4	0.225429	0.059043	4		25.25	0.025429	0.059043	4	0.210519	0.056744	10
		25.5	0.838286	0.4	0.406278		25.5	0.006278		25.5	0.070524	0.073873	4	0.206439	0.024206	4		25.5	0.006439	0.024206	4	0.223683	0.058558	10
		25.75	1.17241	0.4	0.39643		25.75	-0.00357		25.75	0.051442	0.075053	4	0.210651	0.028322	4		25.75	0.010651	0.028322	4	0.205024	0.045466	10
		26	0.789584	0.4	0.407392		26	0.007392		26	0.054018	0.09214	4	0.206294	0.022874	4		26	0.006294	0.022874	4	0.223044	0.081922	10
		26.25	1.32437	0.4	0.391935		26.25	-0.00806		26.25	0.088348	0.121849	4	0.203246	0.027431	4		26.25	0.003246	0.027431	4	0.202731	0.071971	10
		26.5	1.29855	0.4	0.393235		26.5	-0.00676		26.5	0.264952	0.376559	4	0.166979	0.057551	4		26.5	-0.03302	0.057551	4	0.233138	0.067873	10
		26.75	1.39725	0.4	0.391038		26.75	-0.00896		26.75	0.244867	0.263787	4	0.172856	0.046118	4		26.75	-0.02714	0.046118	4	0.21602	0.069072	10
		27	0.822976	0.4	0.407699		27	0.007699		27	0.16603	0.287572	4	0.195347	0.051087	4		27	-0.00465	0.051087	4	0.222052	0.050051	10
		27.25	0.570717	0.4	0.414286		27.25	0.014286		27.25	0.199147	0.344933	4	0.200716	0.068716	4		27.25	0.000716	0.068716	4	0.18769	0.06253	10
		27.5	0.530999	0.4	0.414335		27.5	0.014335		27.5	0.240311	0.238272	4	0.169175	0.039651	4		27.5	-0.03083	0.039651	4	0.177752	0.053143	10
		27.75	0.602959	0.4	0.411185		27.75	0.011185		27.75	0.144869	0.148257	4	0.189123	0.030803	4		27.75	-0.01088	0.030803	4	0.215827	0.027476	10
		28	1.369	0.4	0.388893		28	-0.01111		28	0.106354	0.073704	4	0.201851	0.035455	4		28	0.001851	0.035455	4	0.234803	0.067384	10
		28.25	1.72294	0.4	0.380028		28.25	-0.01997		28.25	0.125369	0.210926	4	0.204081	0.056411	4		28.25	0.004081	0.056411	4	0.241075	0.071793	10
		28.5	1.80998	0.4	0.379185		28.5	-0.02081		28.5	0.041772	0.072351	4	0.235503	0.048343	4		28.5	0.035503	0.048343	4	0.239107	0.05381	10
		28.75	1.6949	0.4	0.383901		28.75	-0.0161		28.75	0.134222	0.155764	4	0.187888	0.027362	4		28.75	-0.01211	0.027362	4	0.201713	0.050526	10
		29	1.41672	0.4	0.392745		29	-0.00726		29	0.06509	0.068757	4	0.208708	0.028781	4		29	0.008708	0.028781	4	0.203573	0.048524	10
		29.25	0.925184	0.4	0.40696		29.25	0.00696		29.25	0.068016	0.086923	4	0.201474	0.025012	4		29.25	0.001474	0.025012	4	0.176751	0.033154	10
		29.5	0.315606	0.4	0.423777		29.5	0.023777		29.5	0.018774	0.032517	4	0.261228	0.042339	4		29.5	0.061228	0.042339	4	0.207751	0.046212	10
		29.75	0.499408	0.4	0.416714		29.75	0.016714		29.75	0.003621	0.006272	4	0.246216	0.043	4		29.75	0.046216	0.043	4	0.207002	0.045968	10
		30	0	0.3	0.402244		30	0.102244		30	3.84151	0.248577	4	0.24455	0.036568	4		30	-0.55545	0.036568	4	0.23168	0.061467	10
		30.25	0	0.3	0.376216		30.25	0.076216		30.25	3.6372	0.318582	4	0.274418	0.042628	4		30.25	-0.52558	0.042628	4	0.313297	0.107725	10
		30.5	0	0.3	0.362937		30.5	0.062937		30.5	2.67202	0.518796	4	0.411019	0.073418	4		30.5	-0.38898	0.073418	4	0.446429	0.181306	10
		30.75	0	0.3	0.334222		30.75	0.034222		30.75	2.05686	0.927804	4	0.501199	0.133433	4		30.75	-0.2988	0.133433	4	0.564958	0.211887	10
		31	0.0998	0.3	0.305814		31	0.005814		31	1.66969	0.623748	4	0.556807	0.091301	4		31	-0.24319	0.091301	4	0.60566	0.179186	10
		31.25	0.844588	0.3	0.284004		31.25	-0.016		31.25	1.26482	0.481136	4	0.616646	0.071821	4		31.25	-0.18335	0.071821	4	0.668022	0.147623	10
		31.5	0.495477	0.3	0.295085		31.5	-0.00491		31.5	1.10098	0.44916	4	0.641312	0.067413	4		31.5	-0.15869	0.067413	4	0.758765	0.181156	10
		31.75	0.452969	0.3	0.296701		31.75	-0.0033		31.75	1.1554	0.456616	4	0.633184	0.068133	4		31.75	-0.16682	0.068133	4	0.762536	0.216285	10
		32	0.515312	0.3	0.295175		32	-0.00482		32	0.957654	0.313747	4	0.662702	0.047454	4		32	-0.1373	0.047454	4	0.780577	0.129318	10
		32.25	1.16182	0.3	0.277345		32.25	-0.02265		32.25	0.964918	0.229469	4	0.661521	0.034861	4		32.25	-0.13848	0.034861	4	0.805529	0.096609	10
		32.5	1.41844	0.3	0.271962		32.5	-0.02804		32.5	0.84271	0.286207	4	0.68019	0.043479	4		32.5	-0.11981	0.043479	4	0.770769	0.091075	10
		32.75	1.29725	0.3	0.277441		32.75	-0.02256		32.75	0.776946	0.181907	4	0.690111	0.027931	4		32.75	-0.10989	0.027931	4	0.77511	0.133612	10
		33	1.32782	0.3	0.27834		33	-0.02166		33	0.848276	0.316731	4	0.679466	0.048132	4		33	-0.12053	0.048132	4	0.770096	0.171263	10
		33.25	1.22032	0.3	0.282975		33.25	-0.01702		33.25	1.22063	0.645481	4	0.624135	0.097008	4		33.25	-0.17587	0.097008	4	0.776463	0.136415	10
		33.5	0.710244	0.3	0.29857		33.5	-0.00143		33.5	0.770716	0.35417	4	0.691243	0.054103	4		33.5	-0.10876	0.054103	4	0.779114	0.077633	10
		33.75	0.685193	0.3	0.299421		33.75	-0.00058		33.75	1.15927	0.624043	4	0.633297	0.093909	4		33.75	-0.1667	0.093909	4	0.831131	0.098063	10
		34	0.844304	0.3	0.294975		34	-0.00503		34	1.1016	0.562855	4	0.641632	0.085093	4		34	-0.15837	0.085093	4	0.829096	0.11199	10
		34.25	0.779706	0.3	0.297171		34.25	-0.00283		34.25	0.799578	0.262903	4	0.686685	0.04008	4		34.25	-0.11332	0.04008	4	0.802645	0.054448	10
		34.5	0.507149	0.3	0.30513		34.5	0.00513		34.5	0.742521	0.23907	4	0.695469	0.036461	4		34.5	-0.10453	0.036461	4	0.813776	0.062306	10
		34.75	0.61429	0.3	0.3017		34.75	0.0017		34.75	0.871365	0.222549	4	0.675796	0.033873	4		34.75	-0.1242	0.033873	4	0.783714	0.066232	10
		35	0.415466	0.3	0.307239		35	0.007239		35	0.81091	0.205526	4	0.684942	0.031281	4		35	-0.11506	0.031281	4	0.807058	0.068293	10
		35.25	0.699308	0.3	0.298606		35.25	-0.00139		35.25	0.839414	0.230393	4	0.680652	0.035168	4		35.25	-0.11935	0.035168	4	0.828895	0.060119	10
		35.5	0.653798	0.3	0.299985		35.5	-1.5e-05		35.5	0.995972	0.222496	4	0.656848	0.033909	4		35.5	-0.14315	0.033909	4	0.821615	0.047166	10
		35.75	0.857437	0.3	0.294237		35.75	-0.00576		35.75	0.942315	0.396935	4	0.665277	0.060222	4		35.75	-0.13472	0.060222	4	0.807359	0.097408	10
		36	0.094177	0.3	0.316499		36	0.016499		36	0.841335	0.35243	4	0.680545	0.053524	4		36	-0.11945	0.053524	4	0.803328	0.070094	10
		36.25	0	0.3	0.324017		36.25	0.024017		36.25	0.793531	0.362401	4	0.687896	0.055	4		36.25	-0.1121	0.055	4	0.808183	0.090164	10
		36.5	0	0.3	0.317262		36.5	0.017262		36.5	0.974016	0.435874	4	0.660643	0.066118	4		36.5	-0.13936	0.066118	4	0.837334	0.07319	10
		36.75	0.254941	0.3	0.30745		36.75	0.00745		36.75	1.08157	0.45352	4	0.644357	0.06835	4		36.75	-0.15564	0.06835	4	0.802001	0.060974	10
		37	0	0.3	0.315882		37	0.015882		37	0.886369	0.36913	4	0.673676	0.055687	4		37	-0.12632	0.055687	4	0.804176	0.046388	10
		37.25	0.896691	0.3	0.287383		37.25	-0.01262		37.25	0.817252	0.45817	4	0.684518	0.069628	4		37.25	-0.11548	0.069628	4	0.792395	0.04633	10
		37.5	1.41818	0.3	0.273814		37.5	-0.02619		37.5	0.825618	0.457479	4	0.683255	0.069192	4		37.5	-0.11674	0.069192	4	0.804908	0.0277	10
		37.75	0.672215	0.3	0.296608		37.75	-0.00339		37.75	0.756777	0.38267	4	0.693573	0.058293	4		37.75	-0.10643	0.058293	4	0.821434	0.050513	10
		38	0.649129	0.3	0.29757		38	-0.00243		38	0.777424	0.395979	4	0.690471	0.06022	4		38	-0.10953	0.06022	4	0.791988	0.049246	10
		38.25	0.104209	0.3	0.313413		38.25	0.013413		38.25	0.741639	0.400243	4	0.695956	0.061204	4		38.25	-0.10404	0.061204	4	0.826178	0.056952	10
		38.5	0.04356	0.3	0.314182		38.5	0.014182		38.5	0.793821	0.255139	4	0.687674	0.039076	4		38.5	-0.11233	0.039076	4	0.843546	0.045071	10
		38.75	0.308865	0.3	0.305404		38.75	0.005404		38.75	0.739902	0.135779	4	0.695745	0.020872	4		38.75	-0.10426	0.020872	4	0.826466	0.044684	10
		39	0.356164	0.3	0.30361		39	0.00361		39	0.547784	0.109361	4	0.725276	0.016885	4		39	-0.07472	0.016885	4	0.802984	0.063936	10
		39.25	0.142376	0.3	0.309506		39.25	0.009506		39.25	0.737279	0.088691	4	0.696194	0.013588	4		39.25	-0.10381	0.013588	4	0.817545	0.043703	10
		39.5	0.511781	0.3	0.298153		39.5	-0.00185		39.5	0.682416	0.106247	4	0.704551	0.016316	4		39.5	-0.09545	0.016316	4	0.794994	0.049547	10
		39.75	0.323032	0.3	0.303683		39.75	0.003683		39.75	0.481049	0.066557	4	0.735588	0.01031	4		39.75	-0.06441	0.01031	4	0.797501	0.057849	10
		40	0.776989	0.3	0.290472		40	-0.00953		40	0.534944	0.174815	4	0.72741	0.026884	4		40	-0.07259	0.026884	4	0.80262	0.046739	10
		40.25	0.676332	0.3	0.294023		40.25	-0.00598		40.25	0.745959	0.546683	4	0.695819	0.082815	4		40.25	-0.10418	0.082815	4	0.778388	0.036335	10
		40.5	1.04196	0.3	0.284208		40.5	-0.01579		40.5	0.815686	0.428722	4	0.684718	0.065093	4		40.5	-0.11528	0.065093	4	0.793942	0.032916	10
		40.75	1.02832	0.3	0.285781		40.75	-0.01422		40.75	0.640998	0.332893	4	0.711221	0.050989	4		40.75	-0.08878	0.050989	4	0.792993	0.06698	10
		41	0.318738	0.3	0.306993		41	0.006993		41	0.543713	0.251244	4	0.726113	0.038681	4		41	-0.07389	0.038681	4	0.804705	0.050512	10
		41.25	0.522382	0.3	0.300661		41.25	0.000661		41.25	0.399506	0.218439	4	0.748436	0.0338	4		41.25	-0.05156	0.0338	4	0.785856	0.064852	10
		41.5	0.603533	0.3	0.298286		41.5	-0.00171		41.5	0.490169	0.176747	4	0.734366	0.027454	4		41.5	-0.06563	0.027454	4	0.75693	0.082423	10
		41.75	0.54354	0.3	0.300121		41.75	0.000121		41.75	0.793618	0.394996	4	0.688085	0.059989	4		41.75	-0.11192	0.059989	4	0.808574	0.069996	10
		42	0.620041	0.3	0.297938		42	-0.00206		42	0.605786	0.275039	4	0.716533	0.042444	4		42	-0.08347	0.042444	4	0.81506	0.061412	10
		42.25	1.0452	0.3	0.286122		42.25	-0.01388		42.25	0.709418	0.484749	4	0.701202	0.074193	4		42.25	-0.0988	0.074193	4	0.828555	0.055167	10
		42.5	1.3614	0.3	0.278401		42.5	-0.0216		42.5	0.584201	0.310554	4	0.719961	0.048139	4		42.5	-0.08004	0.048139	4	0.839275	0.050102	10
		42.75	1.15966	0.3	0.28562		42.75	-0.01438		42.75	0.731558	0.136227	4	0.697094	0.020917	4		42.75	-0.10291	0.020917	4	0.827536	0.043385	10
		43	1.34651	0.3	0.281572		43	-0.01843		43	0.700515	0.187003	4	0.701857	0.028764	4		43	-0.09814	0.028764	4	0.799039	0.040724	10
		43.25	0.679625	0.3	0.301609		43.25	0.001609		43.25	0.636771	0.401411	4	0.712079	0.061486	4		43.25	-0.08792	0.061486	4	0.770383	0.047766	10
		43.5	0.843853	0.3	0.296889		43.5	-0.00311		43.5	0.577859	0.427437	4	0.767441	0.138003	4		43.5	-0.03256	0.138003	4	0.796956	0.028432	10
		43.75	3.19505	0.3	0.233953		43.75	-0.06605		43.75	0.418377	0.3331	4	0.768943	0.085645	4		43.75	-0.03106	0.085645	4	0.822416	0.027327	10
		44	2.01771	0.3	0.269821		44	-0.03018		44	0.326136	0.198372	4	0.811501	0.119389	4		44	0.011501	0.119389	4	0.812783	0.040662	10
		44.25	0	0.3	0.344697		44.25	0.044697		44.25	0.577623	0.528034	4	0.76109	0.135018	4		44.25	-0.03891	0.135018	4	0.810971	0.014991	10
		44.5	0	0.3	0.343981		44.5	0.043981		44.5	0.529953	0.527166	4	0.754279	0.112358	4		44.5	-0.04572	0.112358	4	0.813291	0.031958	10
		44.75	0	0.3	0.348223		44.75	0.048223		44.75	0.36422	0.366681	4	0.757079	0.060046	4		44.75	-0.04292	0.060046	4	0.803018	0.059298	10
		45	0	0.2	0.32835		45	0.12835		45	0	0	4	0.729477	0.047738	4		45	0.129477	0.047738	4	0.829221	0.039563	10
		45.25	0	0.2	0.30402		45.25	0.10402		45.25	0	0	4	0.698847	0.035068	4		45.25	0.098847	0.035068	4	0.797952	0.039325	10
		45.5	0	0.2	0.300161		45.5	0.100161		45.5	0	0	4	0.681878	0.06372	4		45.5	0.081878	0.06372	4	0.757599	0.054912	10
		45.75	0	0.2	0.290209		45.75	0.090209		45.75	0.004978	0.008622	4	0.668855	0.069161	4		45.75	0.068855	0.069161	4	0.727573	0.051466	10
		46	0	0.2	0.292993		46	0.092993		46	0.118799	0.123321	4	0.639523	0.096407	4		46	0.039523	0.096407	4	0.69616	0.05162	10
		46.25	0	0.2	0.279343		46.25	0.079343		46.25	0.370933	0.3792	4	0.593768	0.116121	4		46.25	-0.00623	0.116121	4	0.652281	0.058834	10
		46.5	0	0.2	0.271681		46.5	0.071681		46.5	0.367882	0.369704	4	0.589299	0.107456	4		46.5	-0.0107	0.107456	4	0.627563	0.047413	10
		46.75	0	0.2	0.246718		46.75	0.046718		46.75	0.271195	0.251646	4	0.601857	0.089665	4		46.75	0.001857	0.089665	4	0.621195	0.053106	10
		47	0	0.2	0.265684		47	0.065684		47	0.179881	0.182272	4	0.616394	0.07375	4		47	0.016394	0.07375	4	0.602804	0.037496	10
		47.25	0	0.2	0.246175		47.25	0.046175		47.25	0.272376	0.217066	4	0.59574	0.076879	4		47.25	-0.00426	0.076879	4	0.599047	0.056096	10
		47.5	0	0.2	0.237239		47.5	0.037239		47.5	0.158847	0.119309	4	0.606854	0.053025	4		47.5	0.006854	0.053025	4	0.587526	0.042157	10
		47.75	0	0.2	0.225708		47.75	0.025708		47.75	0.077571	0.097861	4	0.615577	0.0347	4		47.75	0.015577	0.0347	4	0.596174	0.038222	10
		48	0	0.2	0.207139		48	0.007139		48	0.17017	0.145709	4	0.596239	0.040878	4		48	-0.00376	0.040878	4	0.593902	0.047784	10
		48.25	0.081049	0.2	0.197139		48.25	-0.00286		48.25	0.184204	0.144569	4	0.586521	0.029416	4		48.25	-0.01348	0.029416	4	0.618877	0.062735	10
		48.5	0.850804	0.2	0.175312		48.5	-0.02469		48.5	0.406384	0.414015	4	0.555861	0.072929	4		48.5	-0.04414	0.072929	4	0.609614	0.056265	10
		48.75	0.75944	0.2	0.179738		48.75	-0.02026		48.75	0.345302	0.24086	4	0.557285	0.038535	4		48.75	-0.04271	0.038535	4	0.617596	0.040578	10
		49	0.615288	0.2	0.185386		49	-0.01461		49	0.33876	0.260995	4	0.559531	0.042909	4		49	-0.04047	0.042909	4	0.625051	0.060855	10
		49.25	0	0.2	0.217365		49.25	0.017365		49.25	0.266484	0.16477	4	0.566286	0.021575	4		49.25	-0.03371	0.021575	4	0.593924	0.049643	10
		49.5	0	0.2	0.225566		49.5	0.025566		49.5	0.448948	0.237377	4	0.538157	0.035251	4		49.5	-0.06184	0.035251	4	0.600154	0.041253	10
		49.75	0	0.2	0.208454		49.75	0.008454		49.75	0.408525	0.188315	4	0.544451	0.028886	4		49.75	-0.05555	0.028886	4	0.619543	0.045171	10
		50	0.038782	0.2	0.199221		50	-0.00078		50	0.266824	0.359796	4	0.573546	0.059	4		50	-0.02645	0.059	4	0.654539	0.073812	10
		50.25	0.406163	0.2	0.188634		50.25	-0.01137		50.25	0.291754	0.30902	4	0.569285	0.05212	4		50.25	-0.03071	0.05212	4	0.617604	0.047263	10
		50.5	0.352767	0.2	0.191019		50.5	-0.00898		50.5	0.378911	0.351523	4	0.549361	0.052422	4		50.5	-0.05064	0.052422	4	0.614479	0.060076	10
		50.75	0.033537	0.2	0.20096		50.75	0.00096		50.75	0.287059	0.155001	4	0.563326	0.020965	4		50.75	-0.03667	0.020965	4	0.604213	0.041879	10
		51	0	0.2	0.220577		51	0.020577		51	0.252986	0.149464	4	0.569704	0.025992	4		51	-0.0303	0.025992	4	0.604108	0.048061	10
		51.25	0	0.2	0.209177		51.25	0.009177		51.25	0.254253	0.13389	4	0.56863	0.022767	4		51.25	-0.03137	0.022767	4	0.594335	0.04067	10
		51.5	0.153306	0.2	0.195155		51.5	-0.00485		51.5	0.368431	0.174711	4	0.551016	0.027389	4		51.5	-0.04898	0.027389	4	0.592419	0.03468	10
		51.75	0.452272	0.2	0.186881		51.75	-0.01312		51.75	0.539944	0.401629	4	0.524933	0.060558	4		51.75	-0.07507	0.060558	4	0.582124	0.075663	10
		52	0.507982	0.2	0.186278		52	-0.01372		52	0.444784	0.315104	4	0.539477	0.04752	4		52	-0.06052	0.04752	4	0.614559	0.050301	10
		52.25	0.500124	0.2	0.187555		52.25	-0.01245		52.25	0.316248	0.316129	4	0.5736	0.063459	4		52.25	-0.0264	0.063459	4	0.608488	0.04977	10
		52.5	0.52806	0.2	0.187715		52.5	-0.01228		52.5	0.109467	0.116401	4	0.60472	0.030171	4		52.5	0.00472	0.030171	4	0.623085	0.065328	10
		52.75	0.578052	0.2	0.187234		52.75	-0.01277		52.75	0.371469	0.434639	4	0.551215	0.065465	4		52.75	-0.04878	0.065465	4	0.615959	0.06028	10
		53	0.62563	0.2	0.18686		53	-0.01314		53	0.530476	0.464008	4	0.526559	0.070298	4		53	-0.07344	0.070298	4	0.612612	0.051894	10
		53.25	0.244731	0.2	0.198781		53.25	-0.00122		53.25	0.302474	0.074609	4	0.561317	0.01088	4		53.25	-0.03868	0.01088	4	0.583307	0.059609	10
		53.5	0.201191	0.2	0.200159		53.5	0.000159		53.5	0.526666	0.211349	4	0.526799	0.030574	4		53.5	-0.0732	0.030574	4	0.59058	0.086388	10
		53.75	0.025214	0.2	0.205265		53.75	0.005265		53.75	0.329366	0.1094	4	0.557314	0.01617	4		53.75	-0.04269	0.01617	4	0.606578	0.061467	10
		54	0.416155	0.2	0.193561		54	-0.00644		54	0.363857	0.165549	4	0.552133	0.024537	4		54	-0.04787	0.024537	4	0.597327	0.041005	10
		54.25	1.08158	0.2	0.175228		54.25	-0.02477		54.25	0.267886	0.078024	4	0.567068	0.010338	4		54.25	-0.03293	0.010338	4	0.620558	0.047233	10
		54.5	1.31071	0.2	0.170741		54.5	-0.02926		54.5	0.318072	0.154779	4	0.559389	0.023106	4		54.5	-0.04061	0.023106	4	0.604617	0.053938	10
		54.75	0.954264	0.2	0.182885		54.75	-0.01712		54.75	0.484931	0.281235	4	0.533721	0.042364	4		54.75	-0.06628	0.042364	4	0.588553	0.046681	10
		55	0.286181	0.2	0.203209		55	0.003209		55	0.379008	0.17899	4	0.550024	0.027039	4		55	-0.04998	0.027039	4	0.590008	0.055983	10
		55.25	0.215547	0.2	0.205045		55.25	0.005045		55.25	0.401948	0.235873	4	0.546613	0.034966	4		55.25	-0.05339	0.034966	4	0.59099	0.100033	10
		55.5	0.934963	0.2	0.184176		55.5	-0.01582		55.5	0.386095	0.103181	4	0.548979	0.014041	4		55.5	-0.05102	0.014041	4	0.604222	0.0349	10
		55.75	1.02214	0.2	0.182909		55.75	-0.01709		55.75	0.42405	0.130271	4	0.543215	0.019709	4		55.75	-0.05678	0.019709	4	0.633382	0.035833	10
		56	1.65258	0.2	0.166843		56	-0.03316		56	0.161756	0.117106	3	0.583705	0.017454	3		56	-0.01629	0.017454	3	0.618511	0.085859	10
		56.25	0.686264	0.2	0.196178		56.25	-0.00382		56.25	0.412329	0.373313	3	0.567316	0.082466	3		56.25	-0.03268	0.082466	3	0.612062	0.036754	10
		56.5	0	0.2	0.229192		56.5	0.029192		56.5	0.212786	0.139602	3	0.575585	0.019293	3		56.5	-0.02441	0.019293	3	0.577253	0.079289	10
		56.75	0.041888	0.2	0.21288		56.75	0.01288		56.75	0.310771	0.220034	3	0.577743	0.056222	3		56.75	-0.02226	0.056222	3	0.588572	0.09729	10
		57	0	0.2	0.219486		57	0.019486		57	0.440512	0.318495	3	0.558787	0.072612	3		57	-0.04121	0.072612	3	0.594245	0.052633	10
		57.25	0.162163	0.2	0.206878		57.25	0.006878		57.25	0.239866	0.176474	3	0.579837	0.036743	3		57.25	-0.02016	0.036743	3	0.579078	0.115041	10
		57.5	0.471081	0.2	0.197425		57.5	-0.00257		57.5	0.326324	0.237629	3	0.575683	0.059052	3		57.5	-0.02432	0.059052	3	0.643406	0.055831	10
		57.75	1.14469	0.2	0.178618		57.75	-0.02138		57.75	0.269909	0.223178	3	0.581475	0.051272	3		57.75	-0.01853	0.051272	3	0.629123	0.048987	10
		58	0.728816	0.2	0.191876		58	-0.00812		58	0.232335	0.265765	3	0.596819	0.065692	3		58	-0.00318	0.065692	3	0.600772	0.056455	10
		58.25	0.116046	0.2	0.210095		58.25	0.010095		58.25	0.289805	0.24593	3	0.588673	0.068016	3		58.25	-0.01133	0.068016	3	0.585572	0.063677	10
		58.5	0.150297	0.2	0.208362		58.5	0.008362		58.5	0.356179	0.314767	3	0.561539	0.056176	3		58.5	-0.03846	0.056176	3	0.568596	0.110387	10
		58.75	0.017123	0.2	0.211593		58.75	0.011593		58.75	0.311992	0.158641	3	0.558965	0.024308	3		58.75	-0.04103	0.024308	3	0.59868	0.027809	10
		59	0.031899	0.2	0.210279		59	0.010279		59	0.593311	0.426284	3	0.516024	0.063867	3		59	-0.08398	0.063867	3	0.626318	0.028722	10
		59.25	0	0.2	0.218499		59.25	0.018499		59.25	0.570223	0.358664	3	0.519485	0.054183	3		59.25	-0.08051	0.054183	3	0.617261	0.031722	10
		59.5	0.077522	0.2	0.206754		59.5	0.006754		59.5	0.334022	0.140675	3	0.555912	0.023501	3		59.5	-0.04409	0.023501	3	0.632303	0.030368	10
		59.75	0	0.2	0.21276		59.75	0.01276		59.75	0.482917	0.126496	3	0.532994	0.017297	3		59.75	-0.06701	0.017297	3	0.587877	0.02593	10

## Sheet: Supplementary Figure 5
Supplementary Figure 5 panels --->		Supplementary Figure 5b								Supplementary Figure 5c								Supplementary Figure 5d											Supplementary Figure 5e
			Cyto_av			Nuc_av					Cyto_av			Nuc_av						Dox LED		Dox nucleus		Washout LED		Washout nucleus					Cell			Irradiance
		Time (min)	Mean	SD	N	Mean	SD	N		Time (min)	Mean	SD	N	Mean	SD	N		time	Setpoint	Mean	SD	Mean	SD	Mean	SD	Mean	SD		Time (min)	Setpoint	Mean	SD	N	Mean	SD	N
		0	0.626588	0.0810051	3	0.406647	0.0351694	3		0	-0.290163	0.145926	3	0.571173	0.0731785	3		0	0.5	0	0	0.728637	0.0458	0	0	0.828292	0.046075		0	0.6	1.00991	0.4168	3	9.59203	4.76662	3
		0.25	0.425367	0.0582944	3	0.292137	0.0183124	3		0.25	-0.220134	0.124943	3	0.523287	0.055359	3		0.25	0.5	24.3345	4.36	0.735725	0.0464	26.2359	1.4	0.833365	0.043121		0.25	0.6	0.949945	0.381485	3	6.57205	6.10915	3
		0.5	0.503162	0.215823	3	0.405556	0.0774828	3		0.5	-0.161855	0.134254	3	0.459889	0.051283	3		0.5	0.5	12.8332	2.45	0.623265	0.02	18.4968	4.6	0.667658	0.037504		0.5	0.6	0.853588	0.337695	3	5.54165	5.85105	3
		0.75	0.652813	0.573779	3	0.576866	0.132391	3		0.75	-0.0735407	0.115328	3	0.399377	0.0657979	3		0.75	0.5	0.928932	1.61	0.469655	0.0598	0.263538	0.5	0.456352	0.036778		0.75	0.6	0.769602	0.252976	3	4.12604	4.55121	3
		1	0.796324	0.711177	3	0.801641	0.121323	3		1	-0.0237996	0.100902	3	0.329152	0.0783697	3		1	0.5	0	0	0.390549	0.0653	0	0	0.34514	0.02832		1	0.6	0.723247	0.228349	3	3.07815	4.63389	3
		1.25	0.885089	0.833076	3	1.27627	0.45081	3		1.25	0.0138616	0.0788674	3	0.261633	0.0994603	3		1.25	0.5	0	0	0.38005	0.0543	0	0	0.334797	0.012455		1.25	0.6	0.696353	0.204975	3	3.26478	4.77878	3
		1.5	0.541832	0.938481	3	2.15696	1.04182	3		1.5	0.0803074	0.0246552	3	0.17138	0.119114	3		1.5	0.5	0	0	0.39611	0.0511	0	0	0.355644	0.015942		1.5	0.6	0.68129	0.163031	3	3.34387	4.75971	3
		1.75	0	0	3	3.01883	1.41377	3		1.75	0.105985	0.0442875	3	0.0714668	0.140787	3		1.75	0.5	0	0	0.411584	0.0517	0	0	0.380028	0.019969		1.75	0.6	0.674636	0.130726	3	3.34329	4.64233	3
		2	0	0	3	3.15918	1.11752	3		2	0.115094	0.0712271	3	-0.0303599	0.152945	3		2	0.5	0	0	0.434974	0.0528	0	0	0.403082	0.016459		2	0.6	0.670711	0.102794	3	3.52633	4.25746	3
		2.25	0.0293351	0.0508098	3	2.23491	1.96863	3		2.25	0.113343	0.129155	3	-0.120236	0.143232	3		2.25	0.5	0.0538897	0.09	0.454078	0.0508	0	0	0.427493	0.019529		2.25	0.6	0.657032	0.080499	3	3.40576	4.02559	3
		2.5	0.0935403	0.162017	3	1.7715	2.37096	3		2.5	0.10714	0.169385	3	-0.18187	0.0979368	3		2.5	0.5	0.231947	0.4	0.470171	0.0489	0	0	0.450327	0.023026		2.5	0.6	0.64717	0.067628	3	3.28151	3.89639	3
		2.75	0.126687	0.128799	3	0.996587	1.72614	3		2.75	0.0770653	0.1438	3	-0.206987	0.0383898	3		2.75	0.5	0.840307	0.76	0.490132	0.0474	0.0562441	0.1	0.472885	0.027053		2.75	0.6	0.639181	0.054761	3	3.17483	3.68278	3
		3	0.189565	0.188478	3	0.208425	0.361003	3		3	0.0468772	0.147305	3	-0.210499	0.0297427	3		3	0.5	0.62645	0.75	0.492051	0.0359	0.637136	1.1	0.497141	0.027593		3	0.6	0.633127	0.043214	3	3.0925	3.42912	3
		3.25	0.275147	0.260186	3	0	0	3		3.25	0.0206963	0.135971	3	-0.194054	0.060192	3		3.25	0.5	0	0	0.482358	0.014	0.301984	0.3	0.504524	0.004837		3.25	0.6	0.639061	0.035519	3	3.34904	3.16635	3
		3.5	0.300504	0.30732	3	0.0461668	0.0402057	3		3.5	0.0199608	0.113311	3	-0.16531	0.0761525	3		3.5	0.5	0	0	0.484154	0.0049	0.673355	0.6	0.493818	0.038802		3.5	0.6	0.641451	0.020888	3	3.55443	2.70339	3
		3.75	0.288568	0.2615	3	0.160101	0.145628	3		3.75	0.00607679	0.060164	3	-0.133252	0.0675566	3		3.75	0.5	0.139421	0.19	0.499336	0.0032	0.100734	0.2	0.480556	0.031203		3.75	0.6	0.630848	0.015679	3	3.29693	2.56876	3
		4	0.205627	0.356156	3	0.181184	0.16031	3		4	0.0583108	0.112597	3	-0.108881	0.0559855	3		4	0.5	1.26405	0.44	0.518064	0.0038	0	0	0.467353	0.011641		4	0.6	0.630136	0.018021	3	3.31451	2.60342	3
		4.25	0.225977	0.391404	3	0.123168	0.138185	3		4.25	0.0760443	0.109512	3	-0.0918409	0.0358394	3		4.25	0.5	1.58602	0.86	0.521508	0.0113	0.215665	0.4	0.482458	0.028634		4.25	0.6	0.620201	0.020185	3	3.02268	2.59828	3
		4.5	0.172559	0.29888	3	0.100573	0.0790396	3		4.5	0.0682135	0.0470089	3	-0.0749083	0.0165597	3		4.5	0.5	0.258915	0.28	0.498839	0.0077	0.485043	0.7	0.494456	0.03064		4.5	0.6	0.616419	0.02059	3	2.92833	2.51433	3
		4.75	0.203278	0.352087	3	0.249558	0.136884	3		4.75	0.0472056	0.0662748	3	-0.0496866	0.0103155	3		4.75	0.5	0	0	0.479847	0.0035	0.140203	0.2	0.496186	0.010239		4.75	0.6	0.602843	0.036104	3	2.60688	2.76932	3
		5	0	0	3	0.267168	0.113002	3		5	0.0651826	0.0396498	3	-0.0373606	0.0107343	3		5	0.5	0	0	0.481165	0.0113	0.228863	0.3	0.495006	0.019189		5	0.6	0.615388	0.005921	3	2.94645	2.00791	3
		5.25	0.125152	0.216769	3	0.23193	0.054843	3		5.25	0.0429784	0.027901	3	-0.0319511	0.0172033	3		5.25	0.5	0.176623	0.31	0.491551	0.0156	0.102295	0.2	0.496996	0.007028		5.25	0.6	0.604252	0.014814	3	2.5622	2.19669	3
		5.5	0.0793398	0.0972433	3	0.181	0.0445487	3		5.5	0.0264735	0.0610845	3	-0.0292948	0.022495	3		5.5	0.5	0.376103	0.63	0.502045	0.0145	0.440728	0.5	0.501284	0.017174		5.5	0.6	0.614062	0.013496	3	2.96374	1.54852	3
		5.75	0.0795554	0.137794	3	0.173825	0.0945278	3		5.75	0.0165254	0.0488341	3	-0.0212578	0.0283348	3		5.75	0.5	0.510068	0.71	0.506672	0.0119	0.602438	0.6	0.503367	0.0194		5.75	0.6	0.622061	0.024344	3	3.28774	1.50571	3
		6	0.0956949	0.1055	3	0.198923	0.108414	3		6	0.000546178	0.0315666	3	-0.0132578	0.0214831	3		6	0.5	0.546817	0.53	0.5037	0.0138	0	0	0.49214	0.00727		6	0.6	0.616243	0.004618	3	3.15154	1.77272	3
		6.25	0.193563	0.159687	3	0.243389	0.0274282	3		6.25	-0.021952	0.0597389	3	-0.00419539	0.00454808	3		6.25	0.5	0.429556	0.73	0.503179	0.0118	0.348753	0.6	0.486427	0.032272		6.25	0.6	0.603773	0.008599	3	2.72534	1.89248	3
		6.5	0.3877	0.14938	3	0.265608	0.00729727	3		6.5	-0.0668769	0.0547791	3	0.00219005	0.00463655	3		6.5	0.5	0.4859	0.5	0.503568	0.0111	0.13496	0.2	0.492562	0.017725		6.5	0.6	0.595446	0.028774	3	2.47995	2.58738	3
		6.75	0.367748	0.207959	3	0.324499	0.0301942	3		6.75	-0.0263074	0.0324067	3	0.0153479	0.0088835	3		6.75	0.5	0.305775	0.45	0.502863	0.0091	0.182525	0.3	0.490468	0.023963		6.75	0.6	0.594956	0.031377	3	2.52121	2.51398	3
		7	0.0874037	0.151388	3	0.34083	0.0532053	3		7	0.063028	0.0637221	3	0.0131385	0.0109638	3		7	0.5	0.291869	0.46	0.499934	0.0123	0.636786	1.1	0.500296	0.026815		7	0.6	0.594789	0.027512	3	2.47907	2.59178	3
		7.25	0.0850633	0.147334	3	0.346291	0.0701574	3		7.25	0.0680132	0.0757787	3	0.00906193	0.0135604	3		7.25	0.5	0.226696	0.39	0.496615	0.0119	0.0848047	0.1	0.4948	0.008083		7.25	0.6	0.589053	0.030554	3	2.38651	2.32432	3
		7.5	0	0	3	0.344497	0.0932378	3		7.5	0.10783	0.0694922	3	0.00487272	0.0121748	3		7.5	0.5	0.211367	0.36	0.500432	0.0056	0.209845	0.4	0.487651	0.030985		7.5	0.6	0.578343	0.0426	3	2.28753	2.15738	3
		7.75	0	0	3	0.321226	0.105687	3		7.75	0.082914	0.0459172	3	-0.00241658	0.00975941	3		7.75	0.5	0.707224	0.78	0.507683	0.0132	0.597348	0.6	0.494766	0.034114		7.75	0.6	0.583887	0.037702	3	2.3711	2.2387	3
		8	0.0224944	0.0389614	3	0.299486	0.0922322	3		8	0.095014	0.0898775	3	-0.00676406	0.00353487	3		8	0.5	0.502913	0.25	0.506104	0.0026	0.143137	0.2	0.485122	0.018834		8	0.6	0.593178	0.022735	3	2.35496	2.17581	3
		8.25	0.0510404	0.0884046	3	0.265029	0.059522	3		8.25	0.0661642	0.0822022	3	-0.0106717	0.00780213	3		8.25	0.5	0.487841	0.78	0.504663	0.0133	0	0	0.473754	0.018757		8.25	0.6	0.597307	0.007948	3	2.26478	2.19375	3
		8.5	0.0534956	0.0926572	3	0.222766	0.0503785	3		8.5	0.0594327	0.0739131	3	-0.0137145	0.0125778	3		8.5	0.5	0.268475	0.47	0.501039	0.0085	0.328551	0.6	0.482928	0.033472		8.5	0.6	0.602686	0.008129	3	2.43297	2.33638	3
		8.75	0.123262	0.116964	3	0.224927	0.0431162	3		8.75	0.0443807	0.124076	3	-0.0101572	0.00356925	3		8.75	0.5	0.750816	0.66	0.504397	0.0188	0.425531	0.5	0.494816	0.02732		8.75	0.6	0.574971	0.034664	3	2.09251	1.91181	3
		9	0.0902756	0.153849	3	0.250742	0.0813194	3		9	0.0505101	0.102242	3	-0.00121943	0.00620838	3		9	0.5	0.759162	0.86	0.503737	0.0198	0.475739	0.8	0.491625	0.026514		9	0.6	0.579598	0.039786	3	2.29677	2.08308	3
		9.25	0.128528	0.222617	3	0.161182	0.0842065	3		9.25	0.0371319	0.0931921	3	-0.0149056	0.0178369	3		9.25	0.5	0.0646063	0.11	0.491991	0.0063	0	0	0.478482	0.026527		9.25	0.6	0.572942	0.042199	3	2.13181	1.89039	3
		9.5	0.113612	0.196782	3	0.124384	0.093167	3		9.5	0.0501388	0.0591121	3	-0.0169468	0.0144849	3		9.5	0.5	0.219442	0.38	0.490738	0.0162	0.321004	0.6	0.478884	0.035902		9.5	0.6	0.577484	0.058738	3	2.55406	2.39802	3
		9.75	0.0039228	0.00679449	3	0.127734	0.0724086	3		9.75	0.0601022	0.063775	3	-0.0121879	0.0117366	3		9.75	0.5	0.318842	0.55	0.497511	0.0139	0.187604	0.3	0.486656	0.030846		9.75	0.6	0.55687	0.043425	3	1.78511	1.83966	3
		10	0.0308447	0.0534246	3	0.169058	0.0303151	3		10	0.0496829	0.0677977	3	-0.00108232	0.01186	3		10	0.5	0.530039	0.3	0.506504	0.0033	0.517554	0.9	0.488713	0.030562		10	0.6	0.555215	0.074545	3	2.19389	2.18631	3
		10.25	0.0848449	0.0956589	3	0.220017	0.0204151	3		10.25	0.029444	0.0746309	3	0.00969659	0.00612884	3		10.25	0.5	0.782015	0.92	0.509344	0.0126	0	0	0.481606	0.01844		10.25	0.6	0.545758	0.098266	3	2.30299	2.20521	3
		10.5	0.115945	0.200823	3	0.257032	0.0186204	3		10.5	0.0361201	0.091139	3	0.0144633	0.00544264	3		10.5	0.5	0.673044	0.57	0.507943	0.007	0.0555737	0.1	0.479878	0.021404		10.5	0.6	0.547435	0.098845	3	2.34589	2.44849	3
		10.75	0.0495399	0.0858056	3	0.271079	0.0725849	3		10.75	0.0376251	0.0253699	3	0.0125704	0.015513	3		10.75	0.5	0.761086	0.89	0.508647	0.0137	0.505215	0.9	0.496908	0.024172		10.75	0.6	0.546681	0.104858	3	2.44229	2.35498	3
		11	0.0827718	0.143365	3	0.278538	0.101133	3		11	0.0395863	0.0484227	3	0.00963824	0.0168997	3		11	0.5	0.371962	0.35	0.501615	0.0096	0.168393	0.3	0.498858	0.010514		11	0.6	0.540261	0.114298	3	2.43419	2.35945	3
		11.25	0.0596619	0.103337	3	0.294318	0.0957408	3		11.25	0.0258298	0.0375687	3	0.00888072	0.010205	3		11.25	0.5	0.251888	0.25	0.497167	0.0111	0.593383	0.6	0.490335	0.041765		11.25	0.6	0.542394	0.111809	3	2.46833	2.3315	3
		11.5	0.101755	0.0941411	3	0.329458	0.0699911	3		11.5	0.00721592	0.0463058	3	0.0132986	0.00795712	3		11.5	0.5	0.261766	0.24	0.498108	0.0089	0.397827	0.7	0.484805	0.033835		11.5	0.6	0.690429	0.147063	3	4.52402	1.46404	3
		11.75	0.170354	0.295062	3	0.324588	0.0687346	3		11.75	-0.0389887	0.0989009	3	0.00695012	0.0147369	3		11.75	0.5	0.191893	0.17	0.499841	0.0025	0	0	0.467933	0.002317		11.75	0.6	0.66273	0.11536	3	4.21193	1.54199	3
		12	0.202905	0.249766	3	0.320072	0.104473	3		12	-0.00341234	0.0376176	3	0.00399111	0.0167712	3		12	0.5	0.710904	0.48	0.508154	0.0076	0	0	0.468889	0.03247		12	0.6	0.640737	0.074727	3	4.03803	1.22456	3
		12.25	0.237738	0.257181	3	0.302219	0.137757	3		12.25	-0.0230752	0.0844882	3	-0.00094672	0.0162044	3		12.25	0.5	0.739787	0.46	0.508315	0.008	0.270691	0.5	0.489641	0.0283		12.25	0.6	0.624416	0.055504	3	3.74312	1.12425	3
		12.5	0.296031	0.272118	3	0.300494	0.127513	3		12.5	-0.0207782	0.0330874	3	-0.00224139	0.0103204	3		12.5	0.5	0.228711	0.27	0.499731	0.0041	0.310904	0.5	0.49835	0.015456		12.5	0.8	0.62381	0.025177	3	0	0	3
		12.75	0.478283	0.193489	3	0.293696	0.095377	3		12.75	-0.0623159	0.0284853	3	-0.00392279	0.00278027	3		12.75	0.5	0.153809	0.27	0.491798	0.0119	0.352698	0.3	0.496556	0.021203		12.75	0.8	0.61805	0.004827	3	0	0	3
		13	0.449075	0.31971	3	0.290208	0.046517	3		13	-0.0541609	0.0859086	3	-0.00256137	0.0117038	3		13	0.5	0.196286	0.24	0.498233	0.0052	0.56533	1	0.491885	0.029817		13	0.8	0.657053	0.019077	3	0	0	3
		13.25	0.406028	0.493887	3	0.250171	0.0527631	3		13.25	0.00612975	0.0645207	3	-0.00813683	0.0161683	3		13.25	0.5	0.955548	0.58	0.511503	0.0107	0.116943	0.2	0.476078	0.027509		13.25	0.8	0.680941	0.032291	3	0	0	3
		13.5	0.245034	0.374633	3	0.237807	0.0890233	3		13.5	0.057703	0.0366582	3	-0.00658833	0.0202993	3		13.5	0.5	0.723409	0.59	0.507594	0.0098	0.309198	0.5	0.468382	0.044209		13.5	0.8	0.71188	0.038102	3	0.132825	0.23006	3
		13.75	0	0	3	0.254451	0.11366	3		13.75	0.126058	0.0712387	3	-0.00091166	0.0244328	3		13.75	0.5	0.188733	0.33	0.491413	0.0116	0	0	0.465166	0.031037		13.75	0.8	0.73218	0.035878	3	0.260132	0.450562	3
		14	0	0	3	0.257856	0.140052	3		14	0.109703	0.0804957	3	-8.9965e-05	0.0231732	3		14	0.5	0.320247	0.55	0.486356	0.02	0	0	0.468809	0.026358		14	0.8	0.738846	0.035114	3	0.290421	0.503024	3
		14.25	0	0	3	0.236662	0.155973	3		14.25	0.080467	0.0541723	3	-0.00474981	0.0188166	3		14.25	0.5	0.217425	0.38	0.493203	0.0098	0.322083	0.6	0.487625	0.024583		14.25	0.8	0.751586	0.034845	3	0.371597	0.643625	3
		14.5	0	0	3	0.250768	0.149487	3		14.5	0.0732512	0.0553831	3	-0.00157167	0.0100065	3		14.5	0.5	0.213402	0.25	0.500244	0.005	0.341744	0.5	0.502293	0.011936		14.5	0.8	0.768698	0.036927	3	0.518619	0.898275	3
		14.75	0	0	3	0.23837	0.126183	3		14.75	0.0608029	0.0478444	3	-0.00455354	0.00443217	3		14.75	0.5	0.710886	0.69	0.506837	0.0149	0.766115	0.8	0.503905	0.025278		14.75	0.8	0.780149	0.039922	3	0.628483	1.08856	3
		15	0	0	3	0	0	3		15	0.339198	0.0560677	3	-0.303512	0.014755	3		15	0.5	0.714388	0.36	0.508159	0.0079	0.196343	0.2	0.485573	0.032928		15	0.8	0.791106	0.024687	3	0.603652	1.04556	3
		15.25	0	0	3	0	0	3		15.25	0.306552	0.0203948	3	-0.288129	0.0220669	3		15.25	0.5	0.310504	0.54	0.496529	0.0116	0	0	0.463097	0.01867		15.25	0.8	0.792393	0.023918	3	0.625727	1.08379	3
		15.5	0	0	3	0	0	3		15.5	0.293154	0.039789	3	-0.259294	0.0149134	3		15.5	0.5	0.216231	0.19	0.495506	0.0093	0	0	0.467852	0.026113		15.5	0.8	0.811912	0.003328	3	0.765763	0.887676	3
		15.75	0	0	3	0	0	3		15.75	0.278004	0.0791948	3	-0.233096	0.0112922	3		15.75	0.5	0.383578	0.66	0.499148	0.0137	0	0	0.484304	0.022367		15.75	0.8	0.797247	0.021193	3	0.659259	0.956129	3
		16	0	0	3	0	0	3		16	0.208517	0.0841857	3	-0.207352	0.0061168	3		16	0.5	0.229011	0.2	0.499785	0.0055	0.523088	0.5	0.50145	0.02024		16	0.8	0.809625	0.012927	3	0.780716	0.92214	3
		16.25	0	0	3	0	0	3		16.25	0.186477	0.0534161	3	-0.17684	0.00378568	3		16.25	0.5	0.618535	0.56	0.500199	0.0197	0.178599	0.3	0.502367	0.005387		16.25	0.8	0.817108	0.022072	3	0.988317	0.994101	3
		16.5	0	0	3	0	0	3		16.5	0.203267	0.0215553	3	-0.155464	0.0019516	3		16.5	0.5	0.44064	0.59	0.503674	0.0067	0.570326	1	0.496357	0.028282		16.5	0.8	0.830022	0.011931	3	1.28144	0.920567	3
		16.75	0	0	3	0	0	3		16.75	0.179156	0.0457878	3	-0.122667	0.0110595	3		16.75	0.5	0.253099	0.44	0.498538	0.0097	0.22944	0.3	0.489826	0.027516		16.75	0.8	0.826803	0.00843	3	1.29077	0.831274	3
		17	0	0	3	0	0	3		17	0.15629	0.0206063	3	-0.104423	0.0112113	3		17	0.5	0.275007	0.28	0.499111	0.0102	0.026673	0	0.472717	0.027175		17	0.8	0.829988	0.017312	3	1.43468	0.559955	3
		17.25	0	0	3	0	0	3		17.25	0.152535	0.0282164	3	-0.0809125	0.0179955	3		17.25	0.5	0.51279	0.27	0.505035	0.0064	0	0	0.475134	0.013374		17.25	0.8	0.824841	0.020982	3	1.38912	0.820588	3
		17.5	0	0	3	0	0	3		17.5	0.136947	0.0309646	3	-0.0586917	0.014992	3		17.5	0.5	0.47967	0.44	0.504215	0.0056	0.10702	0.2	0.496555	0.008861		17.5	0.8	0.822987	0.027416	3	1.40211	1.06285	3
		17.75	0	0	3	0	0	3		17.75	0.141247	0.106923	3	-0.0339569	0.0134756	3		17.75	0.5	0.240783	0.29	0.496631	0.0081	0.846105	0.3	0.513778	0.00434		17.75	0.8	0.811744	0.04272	3	1.38618	1.2107	3
		18	0	0	3	0.000577842	0.00100085	3		18	0.0643073	0.0254467	3	-0.0196549	0.0274131	3		18	0.5	0.360261	0.43	0.497111	0.0134	0.427612	0.5	0.50664	0.007836		18	0.8	0.811947	0.034717	3	1.37329	1.19391	3
		18.25	0	0	3	0.0135074	0.0182744	3		18.25	0.155098	0.0745245	3	-0.00426532	0.0364987	3		18.25	0.5	0.138508	0.24	0.494673	0.0075	0	0	0.478388	0.007725		18.25	0.8	0.816869	0.033623	3	1.48864	1.29256	3
		18.5	0	0	3	0.0215166	0.0186808	3		18.5	0.096251	0.0479244	3	0.010415	0.0194299	3		18.5	0.5	0.00494254	0.01	0.492809	0.0076	0	0	0.475665	0.015365		18.5	0.8	0.825705	0.019665	3	1.63602	1.16302	3
		18.75	0	0	3	0.019483	0.018097	3		18.75	0.0782261	0.0673036	3	0.0102846	0.0084865	3		18.75	0.5	0.722523	0.64	0.500669	0.0238	0.243528	0.4	0.490708	0.018695		18.75	0.8	0.826996	0.01044	3	1.74719	0.853207	3
		19	0	0	3	0.036466	0.0099217	3		19	0.13297	0.0799432	3	0.0209694	0.00125552	3		19	0.5	0.628267	0.77	0.501827	0.0172	0.0759848	0.1	0.498157	0.005314		19	0.8	0.824103	0.015127	3	1.75953	0.679136	3
		19.25	0	0	3	0.044992	0.00724974	3		19.25	0.114758	0.0973212	3	0.0235936	0.0120424	3		19.25	0.5	0.360225	0.31	0.495861	0.0155	0.646886	0.6	0.501323	0.025015		19.25	0.8	0.823684	0.014736	3	1.80363	0.921801	3
		19.5	0	0	3	0.0461379	0.0116754	3		19.5	0.0916976	0.0559752	3	0.0194235	0.00928975	3		19.5	0.5	0.332871	0.58	0.492173	0.019	0.373601	0.3	0.498285	0.018556		19.5	0.8	0.824081	0.012053	3	1.87811	0.858241	3
		19.75	0.0135642	0.0234939	3	0.0480455	0.0163712	3		19.75	0.0592131	0.080462	3	0.0169977	0.0151917	3		19.75	0.5	0.13118	0.23	0.491164	0.0116	0	0	0.475575	0.017301		19.75	0.8	0.821819	0.024426	3	1.86749	1.27043	3
		20	0.00229465	0.00397445	3	0.0657965	0.0152912	3		20	0.0773868	0.0685585	3	0.028503	0.0135014	3		20	0.5	0.112767	0.2	0.495423	0.0042	0.184047	0.3	0.47416	0.03171		20	0.8	0.812645	0.032311	3	1.77469	1.53703	3
		20.25	0.00861612	0.0149236	3	0.0668132	0.00917867	3		20.25	0.0603068	0.063971	3	0.0222942	0.00486874	3		20.25	0.5	0.312908	0.5	0.500013	0.0092	0.254741	0.4	0.484572	0.025523		20.25	0.8	0.82194	0.025415	3	1.95821	1.44448	3
		20.5	0.00283344	0.00490765	3	0.0709422	0.00512798	3		20.5	0.0603995	0.051648	3	0.0205802	0.00186268	3		20.5	0.5	0.985454	0.17	0.513118	0.0017	0	0	0.488205	0.007961		20.5	0.8	0.817124	0.018811	3	1.9286	1.34	3
		20.75	0.0102243	0.017709	3	0.06611	0.00679042	3		20.75	0.0213136	0.0373947	3	0.0115538	0.0077484	3		20.75	0.5	0.745415	0.45	0.508869	0.0098	0.4232	0.4	0.493312	0.030201		20.75	0.8	0.814498	0.026741	3	1.90795	1.43127	3
		21	0.00415207	0.00719159	3	0.0683778	0.00655112	3		21	0.0277817	0.0360246	3	0.0107557	0.00786635	3		21	0.5	0	0	0.491546	0.0043	0.397804	0.4	0.495361	0.024996		21	0.8	0.810865	0.022501	3	1.87845	1.37387	3
		21.25	0	0	3	0.0703797	0.0157058	3		21.25	0.0351824	0.0208267	3	0.0104661	0.0170919	3		21.25	0.5	0.159859	0.28	0.488842	0.0161	0	0	0.483067	0.010284		21.25	0.8	0.810788	0.014394	3	1.91579	1.35319	3
		21.5	0.0202567	0.0350856	3	0.0570859	0.0202415	3		21.5	0.0209939	0.0545917	3	-0.00291162	0.0157868	3		21.5	0.5	0.637697	0.57	0.49975	0.0198	0	0	0.480412	0.016101		21.5	0.8	0.812382	0.01031	3	1.99825	1.05475	3
		21.75	0.0236064	0.0408875	3	0.0550093	0.0271201	3		21.75	-0.00229012	0.0557927	3	-0.00364466	0.0176697	3		21.75	0.5	0.533962	0.56	0.504535	0.009	0.337208	0.5	0.496951	0.020793		21.75	0.8	0.809481	0.013107	3	1.9511	1.35725	3
		22	0.00107418	0.00186054	3	0.0461232	0.0292745	3		22	0.039942	0.0341606	3	-0.00971756	0.014438	3		22	0.5	0.196555	0.34	0.498966	0.0099	0.375367	0.7	0.501725	0.014421		22	0.8	0.793367	0.0223	3	1.71836	1.52926	3
		22.25	0.0189343	0.016399	3	0.0455796	0.0284982	3		22.25	-0.00143715	0.0267296	3	-0.00817119	0.0109997	3		22.25	0.5	0.309736	0.47	0.497833	0.0146	0.331665	0.4	0.495064	0.022862		22.25	0.8	0.798484	0.009579	3	1.74041	1.06731	3
		22.5	0.0209897	0.0208233	3	0.0403055	0.0349243	3		22.5	0.0146976	0.0528147	3	-0.0108433	0.0149772	3		22.5	0.5	0.2359	0.41	0.496362	0.0084	0.320991	0.6	0.489899	0.022822		22.5	0.8	0.787788	0.007392	3	1.48524	1.25327	3
		22.75	0	0	3	0.0405646	0.0309515	3		22.75	0.0335185	0.00690504	3	-0.00783219	0.00900497	3		22.75	0.5	0.727277	0.63	0.500972	0.0206	0	0	0.485949	0.0222		22.75	0.8	0.791994	0.006896	3	1.54828	1.243	3
		23	0	0	3	0.06078	0.0253406	3		23	0.0872094	0.0754121	3	0.00960579	0.00969218	3		23	0.5	0.560999	0.66	0.501492	0.0147	0.394755	0.7	0.490143	0.025371		23	0.8	0.783132	0.014141	3	1.47386	1.27649	3
		23.25	0	0	3	0.0706836	0.0223764	3		23.25	0.072057	0.0547351	3	0.0159014	0.0132539	3		23.25	0.5	0	0	0.492226	0.0064	0.0432823	0.1	0.493352	0.012292		23.25	0.8	0.789528	0.011951	3	1.42894	1.2487	3
		23.5	0.0178403	0.0309003	3	0.0700202	0.0208092	3		23.5	0.022753	0.0768811	3	0.0113905	0.0111978	3		23.5	0.5	0.185555	0.32	0.492287	0.0169	0.754754	1.3	0.496632	0.035069		23.5	0.8	0.747935	0.107666	3	0.975859	1.1444	3
		23.75	0.0590554	0.0492942	3	0.0657655	0.0185208	3		23.75	-0.0527016	0.048452	3	0.00505525	0.0132131	3		23.75	0.5	0.48731	0.5	0.500896	0.0154	0.210787	0.4	0.492452	0.021196		23.75	0.8	0.744931	0.105319	3	0.927456	1.15951	3
		24	0.0467051	0.0688287	3	0.0570595	0.0302905	3		24	-0.00956855	0.118736	3	-0.00245572	0.0194776	3		24	0.5	0.293221	0.5	0.50123	0.0061	0.160595	0.3	0.481906	0.032735		24	0.8	0.743236	0.099201	3	0.856814	1.10542	3
		24.25	0.0606186	0.0747628	3	0.0632271	0.026106	3		24.25	-0.0334563	0.0754355	3	0.00270495	0.0155162	3		24.25	0.5	0.422548	0.37	0.49889	0.013	0.210189	0.4	0.485675	0.023627		24.25	0.8	0.749648	0.096667	3	0.932753	1.19235	3
		24.5	0.0543884	0.0942035	3	0.0603578	0.0357562	3		24.5	0.00373278	0.111313	3	0.000336727	0.0189273	3		24.5	0.5	0.450358	0.68	0.501141	0.0141	0.10063	0.2	0.485813	0.017124		24.5	0.8	0.753562	0.096879	3	1.00263	1.21698	3
		24.75	0.0517979	0.0897166	3	0.0641922	0.0272141	3		24.75	0.0282957	0.0561229	3	0.00267035	0.0129525	3		24.75	0.5	0.462571	0.54	0.504415	0.0105	0.435594	0.8	0.495474	0.02201		24.75	0.8	0.70573	0.167989	3	0.916866	1.1791	3
		25	0.0777338	0.0912997	3	0.0636658	0.0209948	3		25	0.0121084	0.107662	3	0.00121003	0.00555769	3		25	0.5	0.412163	0.46	0.501842	0.0118	0.156063	0.1	0.496313	0.013146
		25.25	0.0763731	0.0825466	3	0.0592521	0.0209675	3		25.25	0.0158206	0.0761402	3	-0.00263366	0.000789539	3		25.25	0.5	0.494599	0.44	0.500002	0.0154	0.488066	0.8	0.496996	0.025236
		25.5	0.0657639	0.113906	3	0.0675556	0.0196785	3		25.5	0.0174738	0.0776285	3	0.00482889	0.0105646	3		25.5	0.5	0.295503	0.51	0.495751	0.0108	0.478086	0.6	0.499324	0.021712
		25.75	0.070724	0.122498	3	0.0651288	0.0180885	3		25.75	0.0113033	0.0785455	3	0.00166116	0.0095062	3		25.75	0.5	0.348161	0.4	0.49541	0.0166	0.0301869	0.1	0.485702	0.019565
		26	0.0622658	0.107847	3	0.0579359	0.0267244	3		26	0.0735081	0.0543464	3	-0.00421762	0.0060754	3		26	0.5	0.568554	0.95	0.501111	0.0191	0.226935	0.4	0.482418	0.025191
		26.25	0.05399	0.0935135	3	0.040279	0.0351718	3		26.25	0.0757266	0.0092503	3	-0.0162171	0.0120549	3		26.25	0.5	0.147502	0.18	0.498971	0.0005	0.20218	0.4	0.490045	0.017201
		26.5	0.0460215	0.0797115	3	0.0519182	0.0302582	3		26.5	0.112769	0.0425486	3	-0.00421381	0.0113252	3		26.5	0.5	0.473312	0.45	0.493339	0.0264	0.0429598	0	0.494182	0.012461
		26.75	0.0318024	0.0550834	3	0.0584284	0.0300686	3		26.75	0.122771	0.0437755	3	0.00181424	0.00740158	3		26.75	0.5	0.654667	0.57	0.497285	0.0262	0.788658	0.7	0.502714	0.027797
		27	0.013125	0.0227331	3	0.0476035	0.0366186	3		27	0.106088	0.0538392	3	-0.00677206	0.00936635	3		27	0.5	0.336876	0.3	0.499257	0.0095	0.166719	0.3	0.499574	0.007293
		27.25	0	0	3	0.0609206	0.0158903	3		27.25	0.104982	0.0403772	3	0.00437394	0.00928049	3		27.25	0.5	0	0	0.494283	0.0047	0.254621	0.4	0.478409	0.030906
		27.5	0	0	3	0.0558129	0.0126776	3		27.5	0.11926	0.0135634	3	-0.00063056	0.0103471	3		27.5	0.5	0.22648	0.39	0.495567	0.0133	0.240048	0.4	0.47973	0.027578
		27.75	0	0	3	0.0566005	0.00353742	3		27.75	0.122912	0.0212266	3	0.000335526	0.0169421	3		27.75	0.5	0.670814	1	0.506614	0.0172	0	0	0.482226	0.003647
		28	0	0	3	0.0461128	0.0235938	3		28	0.124179	0.0358422	3	-0.00667017	0.028658	3		28	0.5	0.478968	0.33	0.505314	0.0053	0.0830315	0.1	0.491137	0.016962
		28.25	0	0	3	0.0590155	0.0320004	3		28.25	0.0963868	0.0148346	3	0.00583944	0.0313435	3		28.25	0.5	0.693569	0.67	0.502411	0.0185	0.642679	0.6	0.506167	0.016568
		28.5	0.00139734	0.00242027	3	0.0557628	0.0290087	3		28.5	0.0623482	0.0606313	3	0.0010675	0.0221482	3		28.5	0.5	0.279609	0.45	0.499881	0.0061	0.45642	0.4	0.503444	0.013715
		28.75	0	0	3	0.0560036	0.0319116	3		28.75	0.0421827	0.0393735	3	0.000849288	0.0177649	3		28.75	0.5	0.301813	0.46	0.498523	0.0125	0.288396	0.5	0.480073	0.034023
		29	0.0125798	0.0217888	3	0.0477123	0.0241156	3		29	0.024854	0.053926	3	-0.00661031	0.00573041	3		29	0.5	0.49748	0.79	0.504729	0.0138	0	0	0.466651	0.008646
		29.25	0.0153771	0.0266339	3	0.0532536	0.0188587	3		29.25	0.0482197	0.0734601	3	-0.00100307	0.00968074	3		29.25	0.5	0.647986	0.3	0.507618	0.0037	0	0	0.469189	0.016593
		29.5	0.0227458	0.0393969	3	0.0614906	0.0306257	3		29.5	0.0293454	0.0742142	3	0.00663664	0.0168312	3		29.5	0.5	0.741407	0.67	0.502941	0.0188	0.0149492	0	0.48816	0.01534
		29.75	0.00221789	0.0038415	3	0.0766238	0.0396254	3		29.75	0.0155607	0.0186814	3	0.0194623	0.0263228	3		29.75	0.5	0.149796	0.26	0.49468	0.0064	0.557793	0.6	0.507126	0.012267
		30	1.14209	0.273492	3	0.961436	0.0207165	3		30	-0.549665	0.0850126	3	0.622271	0.0200761	3		30	0.5	0.0270506	0.05	0.491666	0.0079	1.07547	0.5	0.516761	0.007336
		30.25	1.50135	0.554092	3	1.28789	0.0215461	3		30.25	-0.530726	0.0863788	3	0.568249	0.0175827	3		30.25	0.5	0.187683	0.33	0.498461	0.0101	0.0825831	0.1	0.483761	0.018928
		30.5	3.53315	1.47922	3	2.73849	0.167574	3		30.5	-0.386598	0.12827	3	0.472419	0.0178912	3		30.5	0.5	0.564567	0.51	0.506266	0.011	0	0	0.452443	0.005849
		30.75	5.71949	1.22486	3	4.75076	0.362048	3		30.75	-0.242684	0.162038	3	0.356836	0.0233459	3		30.75	0.5	0.525203	0.13	0.505694	0.0043	0	0	0.459259	0.005373
		31	7.529	2.53543	3	8.36952	0.735359	3		31	-0.122029	0.1589	3	0.229259	0.0229943	3		31	0.5	0.298405	0.52	0.492743	0.0155	0	0	0.480249	0.003131
		31.25	6.66468	5.88114	3	10.838	0.133816	3		31.25	-0.0195582	0.204944	3	0.109586	0.0208933	3		31.25	0.5	0.184702	0.32	0.482905	0.0209	0.0783017	0.1	0.499836	0.003971
		31.5	6.99414	6.09027	3	11.3411	0.0928706	3		31.5	0.0433535	0.221375	3	0.0196815	0.0101541	3		31.5	0.5	0	0	0.48431	0.0119	0.988332	0.3	0.515871	0.004962
		31.75	4.85042	4.24607	3	11.1119	0.0732488	3		31.75	0.0368701	0.243778	3	-0.0425302	0.00474445	3		31.75	0.5	0.00348059	0.01	0.491827	0.0087	0.202161	0.1	0.503098	0.001877
		32	5.02222	5.41804	3	9.80422	0.25511	3		32	0.061708	0.160731	3	-0.0854419	0.00739519	3		32	0.5	0.451821	0.45	0.501364	0.0114	0	0	0.472455	0.002815
		32.25	3.32811	5.30806	3	8.09088	0.492175	3		32.25	0.0395332	0.212114	3	-0.11384	0.0103031	3		32.25	0.5	0.790825	0.73	0.510227	0.0075	0	0	0.476955	0.009153
		32.5	3.89124	6.56764	3	6.2578	0.885126	3		32.5	0.0910901	0.0974107	3	-0.133199	0.0152503	3		32.5	0.5	0.376031	0.43	0.503502	0.004	0.024053	0	0.492548	0.007805
		32.75	3.8062	6.59253	3	4.8238	1.26553	3		32.75	0.0959685	0.104915	3	-0.138927	0.0199896	3		32.75	0.5	0.261894	0.45	0.496892	0.014	0.672688	0.6	0.510999	0.008434
		33	2.85132	3.22778	3	3.54227	1.76657	3		33	0.0993232	0.0701849	3	-0.141354	0.0271977	3		33	0.5	0.279142	0.44	0.496892	0.0175	0.695491	0.6	0.510235	0.011028
		33.25	1.70527	2.1734	3	2.78532	1.53887	3		33.25	0.101759	0.0850618	3	-0.134167	0.0198362	3		33.25	0.5	0.235958	0.41	0.497947	0.0119	0	0	0.480752	0.018592
		33.5	3.0598	1.22777	3	2.16959	1.28992	3		33.5	0.0369411	0.121838	3	-0.125995	0.0136867	3		33.5	0.5	0.393986	0.39	0.496458	0.0182	0	0	0.465936	0.010726
		33.75	1.1551	1.64938	3	1.84893	1.20265	3		33.75	0.0952095	0.0548267	3	-0.113205	0.0118802	3		33.75	0.5	0.354581	0.61	0.495335	0.0144	0.00595993	0	0.480836	0.018554
		34	0.486701	0.842991	3	1.37138	0.746836	3		34	0.135673	0.0369492	3	-0.106686	0.00445091	3		34	0.5	0.301071	0.52	0.491714	0.0152	0.503958	0.9	0.500114	0.021163
		34.25	0.456937	0.791438	3	1.26815	0.448481	3		34.25	0.131504	0.0306609	3	-0.092328	0.0165085	3		34.25	0.5	0.0260206	0.05	0.493024	0.0039	0.387647	0.7	0.505417	0.011352
		34.5	0.198966	0.34462	3	1.55024	0.442181	3		34.5	0.0682766	0.0621063	3	-0.0706992	0.00602902	3		34.5	0.5	0.176585	0.31	0.500267	0.0081	0.567202	0.6	0.493546	0.035041
		34.75	0.964008	1.3506	3	1.3938	1.2595	3		34.75	0.0415567	0.0213149	3	-0.0635177	0.0188302	3		34.75	0.5	1.05431	0.4	0.514671	0.0087	0	0	0.477447	0.018796
		35	0	0	3	1.41546	1.23932	3		35	0.0775686	0.0371837	3	-0.0528499	0.0161626	3		35	0.5	0.844246	0.25	0.511156	0.0008	0	0	0.467982	0.014868
		35.25	0.92307	0.904422	3	1.34777	0.968635	3		35.25	0.00886738	0.0784153	3	-0.0463004	0.0147153	3		35.25	0.5	0.0378241	0.07	0.490446	0.0065	0.0987186	0.2	0.481263	0.022223
		35.5	0.804387	1.17774	3	1.18349	1.06184	3		35.5	0.018734	0.0639079	3	-0.0451346	0.0348776	3		35.5	0.5	0	0	0.483566	0.0041	0.421855	0.7	0.496577	0.022261
		35.75	0.961517	1.57475	3	0.996045	1.00974	3		35.75	0.0220702	0.0284279	3	-0.0423013	0.0195274	3		35.75	0.5	0	0	0.492014	0.0021	0.292051	0.5	0.50021	0.012405
		36	0.904912	1.56735	3	1.41256	0.593775	3		36	0.0264395	0.0434287	3	-0.0228536	0.00711673	3		36	0.5	0.363697	0.22	0.504386	0.0047	0.586356	0.5	0.492088	0.038241
		36.25	0.660521	0.618151	3	1.58924	0.872556	3		36.25	0.0106785	0.0662024	3	-0.0126929	0.0204568	3		36.25	0.5	1.14259	0.39	0.516022	0.0081	0.201717	0.3	0.478377	0.028164
		36.5	0.44178	0.635446	3	1.56141	0.857925	3		36.5	0.0182396	0.0403299	3	-0.0118494	0.0111354	3		36.5	0.5	0.508745	0.02	0.506047	0.0031	0	0	0.461292	0.018729
		36.75	1.41765	1.26059	3	1.66759	0.572998	3		36.75	0.00138261	0.0576324	3	-0.00643542	0.0080789	3		36.75	0.5	0.0498531	0.09	0.487583	0.0079	0	0	0.464126	0.029008
		37	1.37554	1.2112	3	1.37487	0.512804	3		37	-0.0105451	0.0378485	3	-0.015089	0.00844293	3		37	0.5	0.123155	0.21	0.488768	0.0102	0.493734	0.9	0.482156	0.035546
		37.25	0.381179	0.660221	3	1.12127	0.515548	3		37.25	0.0310215	0.0224744	3	-0.0208488	0.00629497	3		37.25	0.5	0.405525	0.7	0.496409	0.0153	0	0	0.484147	0.010032
		37.5	0.277207	0.480137	3	1.21221	0.698757	3		37.5	0.0676978	0.0614534	3	-0.0143946	0.0126635	3		37.5	0.5	0.509099	0.71	0.505222	0.0084	0.043039	0.1	0.480386	0.030688
		37.75	0.394489	0.683274	3	1.50484	0.597467	3		37.75	0.0253365	0.0299015	3	-0.00188862	0.0171472	3		37.75	0.5	0.741625	0.2	0.509889	0.0067	0.499474	0.6	0.493729	0.032658
		38	0.371761	0.630389	3	1.50633	0.600344	3		38	0.00919686	0.0554503	3	-0.00181387	0.0077833	3		38	0.5	0.512651	0.56	0.503628	0.0155	0.496965	0.5	0.501982	0.017501
		38.25	0.214757	0.208749	3	1.41773	0.361028	3		38.25	0.0239938	0.0253722	3	-0.00461765	0.00772903	3		38.25	0.5	0.0261052	0.05	0.495138	0.0046	0.0743406	0.1	0.485194	0.018762
		38.5	0.480199	0.738454	3	1.26425	0.716059	3		38.5	0.0126765	0.0326631	3	-0.0083937	0.0220956	3		38.5	0.5	0.169545	0.29	0.49164	0.0115	0.353579	0.6	0.478783	0.033166
		38.75	0.941928	0.834893	3	1.19432	0.857778	3		38.75	-0.0213094	0.0241443	3	-0.00934915	0.0221876	3		38.75	0.5	0.356903	0.59	0.497245	0.0149	0.0355051	0.1	0.479943	0.018538
		39	0.382649	0.276127	3	1.26448	0.670523	3		39	0.00193385	0.0245006	3	-0.00601542	0.00776501	3		39	0.5	0.253989	0.22	0.497049	0.0111	0	0	0.482584	0.009206
		39.25	0.367409	0.151402	3	1.21142	0.699796	3		39.25	0.00250492	0.0153779	3	-0.00678244	0.0112749	3		39.25	0.5	0.198246	0.34	0.497282	0.0119	0.351294	0.4	0.502238	0.012139
		39.5	1.18497	1.31609	3	1.25167	0.748822	3		39.5	-0.0336437	0.0612727	3	-0.00424078	0.0135861	3		39.5	0.5	0.0765906	0.13	0.498529	0.0056	0.705752	0.4	0.511478	0.005282
		39.75	1.38065	1.23998	3	1.32246	0.46328	3		39.75	-0.0263859	0.0438599	3	-0.00135513	0.00684341	3		39.75	0.5	0.21368	0.22	0.499397	0.0055	0.442193	0.8	0.497336	0.02045
		40	0.558461	0.492424	3	1.38398	0.152718	3		40	0.0104265	0.00439882	3	0.00121314	0.0137993	3		40	0.5	0.502943	0.53	0.506037	0.0052	0	0	0.473092	0.026719
		40.25	0.394084	0.394206	3	1.33539	0.164669	3		40.25	0.04613	0.0849235	3	-0.00069491	0.0108248	3		40.25	0.5	0.675006	0.41	0.508615	0.0065	0	0	0.466822	0.014958
		40.5	0.19258	0.291529	3	1.34488	0.294049	3		40.5	0.00998661	0.0274563	3	-0.00027781	0.00702047	3		40.5	0.5	0.487236	0.24	0.505437	0.0071	0	0	0.483037	0.012187
		40.75	0.316413	0.471726	3	1.48552	0.294283	3		40.75	0.00504909	0.0077787	3	0.00470718	0.00421806	3		40.75	0.5	0.0486138	0.08	0.494732	0.0065	0.26216	0.5	0.504027	0.007795
		41	1.10982	1.04207	3	1.51834	0.362076	3		41	-0.0181382	0.0544446	3	0.00514869	0.00566518	3		41	0.5	0.0630762	0.11	0.48854	0.0075	1.03042	0.6	0.516187	0.009022
		41.25	0.36686	0.400305	3	1.52024	0.493514	3		41.25	0.0075682	0.0146192	3	0.00440038	0.0062149	3		41.25	0.5	0.188583	0.33	0.496187	0.0061	0.188051	0.3	0.493647	0.018742
		41.5	0.0598029	0.103582	3	1.58098	0.222511	3		41.5	0.0206177	0.0175512	3	0.00573851	0.00696492	3		41.5	0.5	0.452277	0.44	0.505323	0.0039	0	0	0.461427	0.004874
		41.75	0.582707	1.00928	3	1.57272	0.380479	3		41.75	0.0100218	0.0419619	3	0.00445715	0.00114742	3		41.75	0.5	0.848195	0.39	0.511299	0.0088	0	0	0.469933	0.01356
		42	1.28889	1.15647	3	1.55204	0.455206	3		42	-0.0133281	0.0804826	3	0.00304288	0.00697242	3		42	0.5	0.535147	0.56	0.505883	0.0118	0	0	0.49027	0.013363
		42.25	0.473881	0.471237	3	1.28999	0.578392	3		42.25	0.00673521	0.024456	3	-0.00643941	0.0118635	3		42.25	0.5	0.0123262	0.02	0.493471	0.005	0.517712	0.5	0.506818	0.01051
		42.5	0.437314	0.757451	3	1.19466	0.624639	3		42.5	0.00663978	0.0481131	3	-0.00869682	0.00953598	3		42.5	0.5	0.216335	0.37	0.491884	0.0119	0.399698	0.4	0.506529	0.006191
		42.75	0.243864	0.211272	3	1.31106	0.454969	3		42.75	0.0179603	0.0306106	3	-0.00348797	0.00321691	3		42.75	0.5	0.372972	0.52	0.500198	0.0101	0.324161	0.6	0.490531	0.022355
		43	0.674596	0.438528	3	1.39416	0.52417	3		43	-0.0127703	0.0119963	3	5.4331e-05	0.00700319	3		43	0.5	0.452272	0.5	0.503503	0.0104	0.0949833	0.2	0.484686	0.018695
		43.25	0.830164	1.1564	3	1.28302	0.669649	3		43.25	-0.0144827	0.0326654	3	-0.00371537	0.00876141	3		43.25	0.5	0.815677	0.53	0.510477	0.0105	0	0	0.485614	0.009506
		43.5	0.469797	0.639418	3	1.11071	0.805889	3		43.5	0.00880717	0.0184428	3	-0.0089123	0.0112441	3		43.5	0.5	0.515313	0.17	0.505684	0.0047	0.298414	0.5	0.498893	0.014608
		43.75	0.361924	0.321845	3	1.1555	0.600247	3		43.75	0.00271837	0.0233819	3	-0.00626385	0.00241568	3		43.75	0.5	0.180008	0.28	0.492708	0.0141	0.480093	0.5	0.507846	0.008126
		44	0.645968	0.562549	3	1.23912	0.443514	3		44	0.00383519	0.0394009	3	-0.00242382	0.00349472	3		44	0.5	0.166135	0.29	0.491	0.013	0.631159	0.6	0.501035	0.024396
		44.25	1.05771	0.95168	3	1.29752	0.533131	3		44.25	-0.0265308	0.0414173	3	8.41946e-05	0.00609593	3		44.25	0.5	0.259207	0.34	0.49866	0.0072	0.146556	0.3	0.484157	0.019765
		44.5	0.804367	0.697152	3	1.15976	0.565294	3		44.5	-0.00918729	0.0352276	3	-0.0046882	0.0042812	3		44.5	0.5	0.474178	0.41	0.505252	0.0053	0	0	0.469016	0.019122
		44.75	0.493312	0.854442	3	1.14352	0.519848	3		44.75	0.0226385	0.0361741	3	-0.0045208	0.00269824	3		44.75	0.5	0.604086	0.16	0.507332	0.0022	0.120789	0.2	0.474801	0.02811
		45	0	0	3	0	0	3		45	0.201826	0.0439288	3	-0.200991	0.00378067	3		45	0.5	0.653454	0.57	0.506303	0.01	0.32292	0.6	0.489054	0.023228
		45.25	0	0	3	0	0	3		45.25	0.20732	0.0439751	3	-0.187079	0.0103788	3		45.25	0.5	0.288816	0.5	0.496821	0.0084	0	0	0.49454	0.003658
		45.5	0	0	3	0	0	3		45.5	0.185526	0.0476778	3	-0.140721	0.0123812	3		45.5	0.5	0.136791	0.24	0.492731	0.0096	0.534283	0.6	0.496649	0.029096
		45.75	0	0	3	0	0	3		45.75	0.153612	0.0531412	3	-0.0900585	0.0141033	3		45.75	0.5	0.381728	0.47	0.49975	0.0128	0.842562	0.8	0.505179	0.025019
		46	0	0	3	0	0	3		46	0.101808	0.0344191	3	-0.045353	0.0104895	3		46	0.5	0.197651	0.1	0.500468	0.0051	0.00353207	0	0.488837	0.017709
		46.25	0	0	3	0.024554	0.0240648	3		46.25	0.0880604	0.0533983	3	-0.00234247	0.0113495	3		46.25	0.5	0.384462	0.45	0.501153	0.0116	0.254225	0.4	0.46807	0.038669
		46.5	0.125292	0.217012	3	0.369815	0.04388	3		46.5	0.0384395	0.0819642	3	0.0378459	0.00540105	3		46.5	0.5	0.446523	0.39	0.503699	0.0073	0.147287	0.3	0.474822	0.028065
		46.75	0.15921	0.275761	3	0.536529	0.0529667	3		46.75	0.0145744	0.0585716	3	0.0517755	0.00797104	3		46.75	0.5	0.254504	0.27	0.499145	0.0053	0	0	0.479443	0.003389
		47	0.0860586	0.111429	3	0.640967	0.0668067	3		47	0.0184221	0.0433549	3	0.0498963	0.00798797	3		47	0.5	0.247413	0.31	0.495624	0.0129	0.141733	0.2	0.491021	0.022407
		47.25	0.141574	0.245214	3	0.671671	0.0813299	3		47.25	0.0114915	0.0356203	3	0.0355799	0.00512532	3		47.25	0.5	0.234332	0.25	0.496455	0.0103	0.78958	0.7	0.50564	0.022632
		47.5	0.197175	0.306933	3	0.494594	0.131622	3		47.5	-0.0112509	0.0197663	3	0.00666501	0.00633733	3		47.5	0.5	0.281968	0.49	0.500009	0.0061	0.0667786	0.1	0.491029	0.013116
		47.75	0.434749	0.314095	3	0.401404	0.057759	3		47.75	-0.0385176	0.0248952	3	-0.0025848	0.00958863	3		47.75	0.5	0.250139	0.35	0.50127	0.002	0.182299	0.3	0.474964	0.031535
		48	0.261066	0.45218	3	0.269043	0.233102	3		48	0.00943055	0.0460924	3	-0.011622	0.0208426	3		48	0.5	0.453923	0.44	0.504442	0.0112	0.171145	0.3	0.482504	0.022752
		48.25	0.493932	0.463396	3	0.361454	0.201943	3		48.25	-0.0403579	0.0411723	3	-0.00229416	0.0160309	3		48.25	0.5	0.439654	0.39	0.502016	0.0138	0	0	0.487324	0.000965
		48.5	0.580323	0.534263	3	0.506276	0.0831416	3		48.5	-0.026247	0.0504219	3	0.0097707	0.00442265	3		48.5	0.5	0.124868	0.22	0.498454	0.0061	0.402948	0.5	0.498627	0.020411
		48.75	0.113686	0.19691	3	0.603286	0.0380881	3		48.75	0.0257916	0.0187323	3	0.0169449	0.00547553	3		48.75	0.5	0.199127	0.34	0.493242	0.0099	0.601234	0.7	0.506795	0.014219
		49	0.32921	0.286984	3	0.593603	0.131912	3		49	0.0133588	0.0832535	3	0.0121187	0.00903569	3		49	0.5	0.252378	0.43	0.498524	0.0069	0.187967	0.3	0.494855	0.01678
		49.25	0	0	3	0.587753	0.141773	3		49.25	0.042428	0.0137039	3	0.00866276	0.00895808	3		49.25	0.5	0.432316	0.32	0.504356	0.0057	0.281872	0.5	0.484675	0.025105
		49.5	0.325619	0.563989	3	0.502356	0.23907	3		49.5	0.00527437	0.0802569	3	0.000166974	0.018135	3		49.5	0.5	0.481804	0.31	0.504973	0.0086	0	0	0.478213	0.002878
		49.75	0.32225	0.558153	3	0.436026	0.261221	3		49.75	0.0226929	0.0537653	3	-0.00550093	0.0161518	3		49.75	0.5	0.249591	0.22	0.499822	0.0061	0	0	0.482194	0.025772
		50	0.460898	0.493852	3	0.459085	0.102635	3		50	-0.00600812	0.043892	3	-0.00350527	0.0037203	3		50	0.5	0.248316	0.43	0.496774	0.0077	0.682204	0.6	0.49809	0.031966
		50.25	0.362742	0.322957	3	0.470702	0.195934	3		50.25	0.00753466	0.0762996	3	-0.00145899	0.00994054	3		50.25	0.5	0.182708	0.32	0.495695	0.0079	0.382539	0.3	0.500001	0.015941
		50.5	0.190411	0.329801	3	0.394238	0.132421	3		50.5	0.0239123	0.0621292	3	-0.00739355	0.00839936	3		50.5	0.5	0.288154	0.28	0.499862	0.0069	0	0	0.478733	0.014763
		50.75	0.0722737	0.125182	3	0.415425	0.175673	3		50.75	0.0647111	0.0669439	3	-0.00425274	0.008227	3		50.75	0.5	0.484557	0.15	0.505183	0.006	0.40305	0.7	0.479728	0.034181
		51	0	0	3	0.385175	0.138654	3		51	0.0786169	0.0464397	3	-0.00599909	0.00201673	3		51	0.5	0.57019	0.37	0.506255	0.0073	0	0	0.482851	0.013947
		51.25	0.144265	0.249874	3	0.408755	0.193226	3		51.25	0.0144214	0.026405	3	-0.00260714	0.00981848	3		51.25	0.5	0.38151	0.27	0.503069	0.0039	0	0	0.482024	0.021044
		51.5	0.349432	0.405941	3	0.465693	0.126029	3		51.5	-0.0228714	0.0584194	3	0.00284647	0.0127244	3		51.5	0.5	0.228054	0.25	0.498344	0.0069	0.754161	0.7	0.500509	0.0306
		51.75	0.240882	0.223432	3	0.47361	0.143409	3		51.75	0.0141523	0.0540627	3	0.00352761	0.0178341	3		51.75	0.5	0.412346	0.55	0.500583	0.012	0.471056	0.4	0.501256	0.017207
		52	0	0	3	0.443066	0.0613557	3		52	0.0490991	0.0176714	3	-0.00081504	0.00590441	3		52	0.5	0.14937	0.22	0.498627	0.0027	0	0	0.480521	0.025201
		52.25	0.0812729	0.140769	3	0.427502	0.155775	3		52.25	0.0181756	0.0333089	3	-0.00173283	0.00834332	3		52.25	0.5	0.648754	0.62	0.501671	0.0191	0.412392	0.7	0.47564	0.042262
		52.5	0.170859	0.251624	3	0.397103	0.169738	3		52.5	-0.00845875	0.0407179	3	-0.00386993	0.00749016	3		52.5	0.5	0.764804	0.84	0.503181	0.021	0	0	0.478636	0.022438
		52.75	0.186417	0.274474	3	0.362407	0.154438	3		52.75	-0.00539295	0.0382819	3	-0.00598767	0.00382157	3		52.75	0.5	0.218183	0.2	0.497236	0.0068	0.0570048	0.1	0.476751	0.026935
		53	0.257475	0.44596	3	0.353711	0.124387	3		53	-0.0302448	0.0892816	3	-0.00555775	0.00109275	3		53	0.5	0.107856	0.19	0.493087	0.0109	0.461597	0.8	0.49058	0.03276
		53.25	0.360796	0.42194	3	0.421625	0.0167562	3		53.25	-0.0170007	0.0169348	3	0.00140765	0.0111464	3		53.25	0.5	0.193809	0.34	0.490158	0.0181	0.764159	0.9	0.502743	0.027138
		53.5	0.348773	0.348126	3	0.48001	0.0636741	3		53.5	0.00295767	0.0405693	3	0.00616346	0.010638	3		53.5	0.5	0.00621569	0.01	0.491161	0.0079	0.0702088	0.1	0.486581	0.01853
		53.75	0.525713	0.504491	3	0.389356	0.137696	3		53.75	-0.0284581	0.0380427	3	-0.0026932	0.0106683	3		53.75	0.5	0.135439	0.23	0.495827	0.0042	0.169823	0.3	0.470823	0.033402
		54	0.25671	0.226764	3	0.402666	0.110091	3		54	0.00125527	0.0548376	3	-0.00145653	0.0033944	3		54	0.5	0.274876	0.48	0.500918	0.0055	0.246322	0.4	0.475213	0.034846
		54.25	0.0904775	0.127955	2	0.335605	0.159142	3		54.25	0.0236453	0.00809232	2	-0.00635337	0.0062105	3		54.25	0.5	0.436192	0.06	0.50486	0.0043	0	0	0.477701	0.016563
		54.5	0.0633041	0.0895255	2	0.319442	0.140622	3		54.5	0.0247493	0.00438017	2	-0.00602463	0.012629	3		54.5	0.5	0.287505	0.32	0.502076	0.0085	0.168901	0.3	0.482092	0.024555
		54.75	0.290959	0.411478	2	0.491954	0.0662505	3		54.75	0.0287236	0.0582001	2	0.00955938	0.0103253	3		54.75	0.5	0.0486167	0.08	0.496944	0.0059	0.428551	0.5	0.496774	0.024447
		55	0.277731	0.392772	2	0.60338	0.0336037	3		55	0.0478135	0.0777105	2	0.0178093	0.00271168	3		55	0.5	0.0405992	0.07	0.494544	0.0035	0.330854	0.6	0.497336	0.016094
		55.25	0.372954	0.527437	2	0.532119	0.135009	3		55.25	0.0594915	0.119451	2	0.00693812	0.00748943	3		55.25	0.5	0.430442	0.35	0.504721	0.0027	0.211952	0.3	0.489629	0.027325
		55.5	0.478598	0.67684	2	0.576291	0.162903	3		55.5	0.00910215	0.157437	2	0.00948049	0.00888189	3		55.5	0.5	0.810933	0.42	0.51044	0.006	0.0705159	0.1	0.48063	0.019874
		55.75	0.614468	0.868989	2	0.63875	0.0787549	3		55.75	-0.0148129	0.0748518	2	0.0128532	0.00483961	3		55.75	0.5	0.416451	0.08	0.504056	0.0025	0	0	0.48642	0.004594
		56	0.684842	0.968513	2	0.598807	0.0667639	3		56	0.0367576	0.129171	2	0.00654677	0.0121035	3		56	0.5	0.15789	0.27	0.489181	0.0152	0.202154	0.3	0.497725	0.013782
		56.25	0.531571	0.751755	2	0.540759	0.0831485	3		56.25	0.0370195	0.0417529	2	-0.00012523	0.00982336	3		56.25	0.5	0.062332	0.11	0.483068	0.017	0.756805	0.7	0.510512	0.012984
		56.5	0.663427	0.938227	2	0.48661	0.0617411	3		56.5	0.0111439	0.045419	2	-0.00461467	0.00840246	3		56.5	0.5	0	0	0.484262	0.0141	0.617942	0.6	0.507498	0.013097
		56.75	0	0	2	0.48144	0.123219	3		56.75	0.0841311	0.0425381	2	-0.00377141	0.0123153	3		56.75	0.5	0.144486	0.25	0.491708	0.0131	0.0414968	0.1	0.478822	0.019857
		57	0	0	2	0.49631	0.071986	3		57	0.0777474	0.0500874	2	-0.00222358	0.00560688	3		57	0.5	0.320922	0.36	0.502036	0.005	0	0	0.466042	0.015707
		57.25	0	0	2	0.542354	0.0419247	3		57.25	0.102213	0.0153611	2	0.00197685	0.0019154	3		57.25	0.5	0.510808	0.23	0.506261	0.001	0.060106	0.1	0.483427	0.019169
		57.5	0.0255162	0.0360854	2	0.537759	0.0529508	3		57.5	0.0456814	0.0385251	2	0.00129866	0.00626398	3		57.5	0.5	0.499906	0.31	0.5058	0.0068	0.677526	1.1	0.504214	0.023706
		57.75	0.254922	0.360514	2	0.506145	0.14757	3		57.75	0.0113417	0.0504036	2	-0.00112388	0.0126444	3		57.75	0.5	0.357723	0.47	0.500812	0.0118	0.552704	0.6	0.508675	0.009606
		58	0.0221969	0.0313912	2	0.360952	0.0787861	3		58	0.0459486	0.037212	2	-0.0126602	0.00344755	3		58	0.5	0.0652241	0.11	0.495989	0.0017	0.460046	0.7	0.490315	0.036401
		58.25	0.25224	0.356721	2	0.253977	0.120275	3		58.25	0.0112471	0.0476732	2	-0.0176714	0.0105438	3		58.25	0.5	0.0125847	0.02	0.491362	0.0088	0.167701	0.3	0.474082	0.030036
		58.5	0	0	2	0.321768	0.287525	3		58.5	0.041829	0.0227439	2	-0.00834479	0.0213845	3		58.5	0.5	0.350836	0.31	0.499437	0.0108	0	0	0.472697	0.00383
		58.75	0.188433	0.266484	2	0.435277	0.214262	3		58.75	-0.00758509	0.0145166	2	0.0014857	0.0133615	3		58.75	0.5	0.358717	0.32	0.503404	0.0047	0	0	0.479436	0.019243
		59	0.377817	0.534314	2	0.491401	0.136068	3		59	-0.0422456	0.106264	2	0.00536639	0.00587373	3		59	0.5	0.471597	0.44	0.502731	0.0122	0.467789	0.4	0.498595	0.022798
		59.25	0.250702	0.354546	2	0.498335	0.101537	3		59.25	0.0385433	0.0534874	2	0.0050973	0.0111667	3		59.25	0.5	0.601541	0.61	0.500713	0.0202	0.355354	0.3	0.503626	0.008935
		59.5	0.0624621	0.0883348	2	0.444352	0.112391	3		59.5	0.118576	0.128342	2	-0.00044914	0.0125551	3		59.5	0.5	0.500451	0.45	0.498922	0.0179	0.219358	0.4	0.48634	0.022028
		59.75	0.457101	0.646438	2	0.426177	0.185042	3		59.75	0.0550539	0.187377	2	-0.00122357	0.0179142	3		59.75	0.5	0.257645	0.45	0.492075	0.0144	0.27385	0.5	0.480247	0.028765

## Sheet: Supplementary Figure 6
Supplementary Figure 6 panels --->		Supplementary Figure 6b									Supplementary Figure 6d					Supplementary Figure 6e
		zplane					xplane					0 min	24 min	Anti-RFP		Uncontrolled	Controlled
		um	Illumination z1 (norm min max)	Illumination z2 (norm min max)	Cells z1 (norm min max)	Cells z2 (norm min max)	um	Illumination(norm min max)	Cells (norm min max)		Uncontrolled	3.40984	3.76932	4.38974		0.620423	0.42398
		0	0.003846	0.017264	0	0	0	0.0208004	0.00200753		Cell 1	3.57026	2.14124	2.56522		0.969562	0.104115
		0.25	0	0.015051	0.0109702	0.011864	0.0722	0.0128673	0		Cell 2	3.18914	0.784333	0.888448		0.704714	0.227364
		0.5	0.010899	0.009739	0.0371542	0.013115	0.1444	0.0186558	0.00271016		Cell 3	3.47629	1.59827	1.82563		0.059983	0.20934
		0.75	0.017306	0	0.0446613	0.04539	0.2166	0.0210131	0.00471769		Cell 4	4.48227	1.2995	1.50884		0.174478	0.800185
		1	0.003631	0.017264	0.0477744	0.037598	0.2888	0.0141506	0.00411543								0.052316
		1.25	0.016239	0.006197	0.0715609	0.072959	0.361	0.0141506	0.00456753								0.147732
		1.5	0.003846	0.025232	0.0824856	0.096123	0.4332	0.0115771	0.00115473								0.014223
		1.75	0.019231	0.028112	0.106638	0.120794	0.5054	0.00750419	0.00356377								0.358525
		2	0.021579	0.020583	0.125045	0.114039	0.5776	0.0216582	0.00406485								0.165933
		2.25	0.015812	0.022134	0.128617	0.134756	0.6498	0.0190847	0.0046671
		2.5	0.006626	0.023019	0.159674	0.142428	0.722	0.0175818	0.00481807
		2.75	0.018803	0.024124	0.169728	0.164042	0.7942	0.0156535	0.00491845
		3	0.026923	0.034086	0.197537	0.177236	0.8664	0.00986148	0.00697656
		3.25	0.027562	0.03608	0.2205	0.194098	0.9386	0.00836201	0.0130489
		3.5	0.039104	0.05334	0.239845	0.207873	1.0108	0.0253022	0.0157085
		3.75	0.033121	0.062194	0.272281	0.259464	1.083	0.0117933	0.010138
		4	0.045511	0.060869	0.285036	0.265953	1.1552	0.00964874	0.0127984
		4.25	0.047436	0.060869	0.294512	0.298512	1.2274	0.0175818	0.019624
		4.5	0.058762	0.095837	0.321412	0.304044	1.2996	0.0156535	0.0206775
		4.75	0.051494	0.099159	0.348955	0.353544	1.3718	0.0190847	0.0225341
		5	0.089744	0.117532	0.387436	0.393954	1.444	0	0.028005
		5.25	0.100212	0.133022	0.422235	0.439658	1.5162	0.00772036	0.0279047
		5.5	0.122434	0.175965	0.445792	0.452595	1.5884	0.0150084	0.0431121
		5.75	0.141668	0.19013	0.483739	0.48131	1.6606	0.0122222	0.0434124
		6	0.183973	0.200974	0.508274	0.48838	1.7328	0.0238027	0.0443166
		6.25	0.209829	0.247012	0.520401	0.53229	1.805	0.00772036	0.049435
		6.5	0.229272	0.263391	0.557057	0.553174	1.8772	0.0107193	0.0424592
		6.75	0.293162	0.315403	0.610209	0.582323	1.9494	0.00814584	0.0421083
		7	0.310684	0.354139	0.615259	0.578664	2.0216	0.0165113	0.0431121
		7.25	0.363891	0.44533	0.617742	0.638036	2.0938	0.00686255	0.045872
		7.5	0.431836	0.527667	0.640449	0.644573	2.166	0.0212293	0.0464743
		7.75	0.537395	0.632358	0.666477	0.646781	2.2382	0.0210131	0.0476282
		8	0.663036	0.685702	0.696444	0.68013	2.3104	0.00986148	0.0464237
		8.25	0.787822	0.766268	0.726177	0.683809	2.3826	0.0135089	0.0522455
		8.5	0.903419	0.870297	0.749311	0.717245	2.4548	0.0113644	0.0491347
		8.75	0.94893	0.957946	0.758306	0.748671	2.527	0.00557239	0.0520954
		9	0.946366	0.995573	0.792378	0.764468	2.5992	0.0246606	0.0493852
		9.25	1	1	0.818706	0.765958	2.6714	0.0113644	0.0562108
		9.5	0.964957	0.940019	0.855595	0.760426	2.7436	0.00535965	0.0539022
		9.75	0.971583	0.932271	0.82287	0.785896	2.8158	0.017798	0.0530486
		10	0.904701	0.833332	0.851973	0.818328	2.888	0.0111516	0.0515935
		10.25	0.836325	0.789287	0.898314	0.792591	2.9602	0.0248767	0.055207
		10.5	0.804701	0.728641	0.882989	0.825693	3.0324	0.0132928	0.053601
		10.75	0.745299	0.657147	0.870352	0.832162	3.1046	0.0124349	0.0625345
		11	0.63825	0.568174	0.875774	0.82661	3.1768	0.00857818	0.0620326
		11.25	0.554701	0.514387	0.890336	0.805154	3.249	0.0154407	0.0701125
		11.5	0.498718	0.492253	0.913973	0.836215	3.3212	0.00621747	0.0695103
		11.75	0.418591	0.428508	0.940029	0.858501	3.3934	0.018872	0.0757842
		12	0.381839	0.367862	0.945746	0.8656	3.4656	0.0220871	0.0793472
		12.25	0.302776	0.333776	0.92047	0.905851	3.5378	0.0165113	0.077591
		12.5	0.294229	0.297477	0.945681	0.908306	3.61	0.0145829	0.0769887
		12.75	0.263036	0.244799	0.949267	0.903424	3.6822	0.0126511	0.0853698
		13	0.218591	0.225321	0.970131	0.957412	3.7544	0.0169402	0.096261
		13.25	0.213248	0.204515	0.977837	0.993828	3.8266	0.0169402	0.093049
		13.5	0.189532	0.204515	0.936468	0.975191	3.8988	0.016724	0.105747
		13.75	0.167094	0.191455	0.982014	0.959127	3.971	0.0238027	0.108507
		14	0.15	0.171977	0.986193	0.964127	4.0432	0.00900366	0.110164
		14.25	0.141668	0.156926	0.946341	0.959019	4.1154	0.00879092	0.108055
		14.5	0.129487	0.155821	0.959033	0.981343	4.1876	0.00235729	0.113225
		14.75	0.107692	0.157592	0.954607	0.949534	4.2598	0.0154407	0.118545
		15	0.112609	0.130589	1	0.974776	4.332	0.00750419	0.121706
		15.25	0.114318	0.133687	0.990557	1	4.4042	0.0152246	0.127578
		15.5	0.101282	0.113105	0.97555	0.955489	4.4764	0.0152246	0.136261
		15.75	0.099357	0.1162	0.991796	0.925306	4.5486	0.0208004	0.14931
		16	0.103419	0.13878	0.990179	0.934072	4.6208	0.0139378	0.146951
		16.25	0.09359	0.129703	0.975715	0.901966	4.693	0.00643021	0.147202
		16.5	0.08547	0.106022	0.949734	0.919676	4.7652	0.0227288	0.147052
		16.75	0.110256	0.10093	0.962386	0.851331	4.8374	0.0128673	0.162761
		17	0.094017	0.125939	0.896213	0.864554	4.9096	0.0208004	0.163162
		17.25	0.075641	0.125719	0.864147	0.844261	4.9818	0.00621747	0.158595
		17.5	0.068376	0.115761	0.821038	0.794069	5.054	0.0132928	0.17074
		17.75	0.078844	0.119079	0.834128	0.763383	5.1262	0.00535965	0.173651
		18	0.062181	0.123283	0.791732	0.73674	5.1984	0.0223033	0.183689
		18.25	0.07265	0.111334	0.739604	0.716092	5.2706	0.00707529	0.181681
		18.5	0.060041	0.107347	0.71506	0.671275	5.3428	0.0214455	0.184392	5.415	0.0139378	0.178318
										5.4872	0.0186558	0.190113
										5.5594	0.00385675	0.183187
										5.6316	0.0165113	0.194028
										5.7038	0.0111516	0.198193
										5.776	0.0115771	0.203062
										5.8482	0.0182269	0.19995
										5.9204	0.0244444	0.197641
										5.9926	0.00450183	0.207729
										6.0648	0.0141506	0.208883
										6.137	0.0197298	0.206424
										6.2092	0.0128673	0.217867
										6.2814	0.0235866	0.217767
										6.3536	0.0156535	0.222786
										6.4258	0.009436	0.229461
										6.498	0.0208004	0.229561
										6.5702	0.00772036	0.231067
										6.6424	0.01308	0.231619
										6.7146	0.0105066	0.230514
										6.7868	0.0145829	0.231017
										6.859	0.0113644	0.222635
										6.9312	0.0257345	0.217968
										7.0034	0.000212739	0.216713
										7.0756	0.0160824	0.209335
										7.1478	0.0154407	0.222685
										7.22	0.00879092	0.230765
										7.2922	0.00535965	0.221129
										7.3644	0.0100777	0.236085
										7.4366	0.0180142	0.240803
										7.5088	0.0169402	0.259824
										7.581	0.0107193	0.25852
										7.6532	0.000857818	0.276838
										7.7254	0.01308	0.274831
										7.7976	0.0190847	0.284668
										7.8698	0.0276629	0.279348
										7.942	0.0255184	0.275282
										8.0142	0.0250895	0.286625
										8.0864	0.0111516	0.30389
										8.1586	0.0171564	0.27729
										8.2308	0.00257346	0.312171
										8.303	0.00857818	0.315684
										8.3752	0.0139378	0.326073
										8.4474	0.0160824	0.331996
										8.5196	0.0197298	0.336261
										8.5918	0.0242317	0.348407
										8.664	0.0169402	0.334856
										8.7362	0.0227288	0.354831
										8.8084	0.0235866	0.353827
										8.8806	0.0122222	0.369135
										8.9528	0.0156535	0.382083
										9.025	0.0246606	0.388959
										9.0972	0.0259473	0.419072
										9.1694	0.0141506	0.425948
										9.2416	0.0113644	0.460076
										9.3138	0.0180142	0.472974
										9.386	0.018872	0.508507
										9.4582	0.016724	0.556487
										9.5304	0.0182269	0.56793
										9.6026	0.0171564	0.607378
										9.6748	0.0308815	0.611644
										9.747	0.0280918	0.619022
										9.8192	0.0197298	0.644316
										9.8914	0.0210131	0.658519
										9.9636	0.0102938	0.681456
										10.0358	0.0295913	0.690791
										10.108	0.0203715	0.71704
										10.1802	0.0370989	0.717792
										10.2524	0.0491084	0.726926
										10.3246	0.0332387	0.727428
										10.3968	0.0473927	0.747654
										10.469	0.0497535	0.752974
										10.5412	0.0491084	0.761807
										10.6134	0.0709828	0.76005
										10.6856	0.0735562	0.775207
										10.7578	0.0973589	0.766224
										10.83	0.0776291	0.760753
										10.9022	0.105937	0.761807
										10.9744	0.127599	0.766123
										11.0466	0.146471	0.778319
										11.1188	0.156765	0.739925
										11.191	0.176923	0.751669
										11.2632	0.206947	0.757842
										11.3354	0.239757	0.740327
										11.4076	0.267639	0.73867
										11.4798	0.302165	0.7601
										11.552	0.367359	0.760452
										11.6242	0.454644	0.758494
										11.6964	0.548571	0.750967
										11.7686	0.599183	0.780527
										11.8408	0.598541	0.778269
										11.913	0.690111	0.779273
										11.9852	0.760027	0.776161
										12.0574	0.767531	0.800352
										12.1296	0.821358	0.805822
										12.2018	0.817069	0.805671
										12.274	0.820716	0.794429
										12.3462	0.854171	0.82103
										12.4184	0.857173	0.837491
										12.4906	0.861891	0.847127
										12.5628	0.908213	0.84517
										12.635	0.933732	0.835082
										12.7072	0.966545	0.850741
										12.7794	0.924083	0.842861
										12.8516	0.973191	0.859473
										12.9238	0.989706	0.849285
										12.996	0.983273	0.857064
										13.0682	0.980912	0.865195
										13.1404	0.962685	0.85867
										13.2126	0.983273	0.862685
										13.2848	0.960757	0.846324
										13.357	0.911861	0.872372
										13.4292	0.960324	0.868306
										13.5014	0.9436	0.867855
										13.5736	0.917649	0.851393
										13.6458	0.934377	0.860828
										13.718	0.936738	0.886826
										13.7902	0.938237	0.822735
										13.8624	1	0.853552
										13.9346	0.961827	0.845923
										14.0068	0.927085	0.830214
										14.079	0.915076	0.833727
										14.1512	0.866397	0.830113
										14.2234	0.870253	0.817716
										14.2956	0.812138	0.827503
										14.3678	0.781685	0.818821
										14.44	0.736434	0.818269
										14.5122	0.68668	0.828106
										14.5844	0.618487	0.819172
										14.6566	0.573023	0.840954
										14.7288	0.500321	0.835784
										14.801	0.463864	0.849837
										14.8732	0.350848	0.830113
										14.9454	0.324897	0.843965
										15.0176	0.283293	0.833225
										15.0898	0.206734	0.819473
										15.162	0.195366	0.816412
										15.2342	0.165343	0.818519
										15.3064	0.133387	0.796086
										15.3786	0.114515	0.797391
										15.4508	0.0919993	0.800151
										15.523	0.0669098	0.796637
										15.5952	0.0422458	0.794981
										15.6674	0.0679804	0.799498
										15.7396	0.0581155	0.806324
										15.8118	0.0426747	0.814103
										15.884	0.0518946	0.822786
										15.9562	0.0446066	0.794932
										16.0284	0.0416008	0.791368
										16.1006	0.0568287	0.820628
										16.1728	0.0448193	0.80236
										16.245	0.0227288	0.800201
										16.3172	0.0330226	0.7865
										16.3894	0.0152246	0.800703
										16.4616	0.0192975	0.790465
										16.5338	0.0437487	0.784944
										16.606	0.0317393	0.776813
										16.6782	0.0295913	0.793074
										16.7504	0.0334549	0.791819
										16.8226	0.0298075	0.756085
										16.8948	0.0332387	0.743639
										16.967	0.02616	0.723413
										17.0392	0.0235866	0.718695
										17.1114	0.0208004	0.711167
										17.1836	0.0278757	0.67187
										17.2558	0.0248767	0.651694
										17.328	0.0304491	0.617466
										17.4002	0.0336677	0.611845
										17.4724	0.0205876	0.593676
										17.5446	0.0173691	0.560753
										17.6168	0.0156535	0.551368
										17.689	0.0325971	0.546199
										17.7612	0.0154407	0.518795
										17.8334	0.022516	0.526324
										17.9056	0.0253022	0.509863
										17.9778	0.0293786	0.495508
										18.05	0.0259473	0.488733
										18.1222	0.0205876	0.49039
										18.1944	0.02616	0.465747
										18.2666	0.0203715	0.485069
										18.3388	0.0227288	0.470213
										18.411	0.00814584	0.463639
										18.4832	0.0276629	0.464944
										18.5554	0.00900366	0.470314
										18.6276	0.0244444	0.457766
										18.6998	0.0210131	0.469762
										18.772	0.028308	0.451995
										18.8442	0.016724	0.443914
										18.9164	0.0231611	0.424693
										18.9886	0.0238027	0.434429
										19.0608	0.031952	0.418168
										19.133	0.0150084	0.432723
										19.2052	0.0154407	0.427403
										19.2774	0.0107193	0.427955
										19.3496	0.0229449	0.421531
										19.4218	0.0263762	0.414203
										19.494	0.0169402	0.432372
										19.5662	0.0229449	0.429511
										19.6384	0.01308	0.433576
										19.7106	0.0242317	0.443714
										19.7828	0.0321648	0.454354
										19.855	0.017798	0.452748
										19.9272	0.0192975	0.469311
										19.9994	0.00921983	0.459323
										20.0716	0.022516	0.477491
										20.1438	0.0315231	0.483061
										20.216	0.0304491	0.508758
										20.2882	0.0276629	0.523664
										20.3604	0.0278757	0.547152
										20.4326	0.0180142	0.58143
										20.5048	0.0289497	0.578922
										20.577	0.0263762	0.598293
										20.6492	0.0216582	0.60532
										20.7214	0.0317393	0.617717
										20.7936	0.0315231	0.621782
										20.8658	0.0364538	0.630515
										20.938	0.0405302	0.665848
										21.0102	0.0304491	0.676035
										21.0824	0.0405302	0.697265
										21.1546	0.0325971	0.69867
										21.2268	0.0302364	0.6932
										21.299	0.0428909	0.706148
										21.3712	0.0353833	0.730691
										21.4434	0.0512529	0.742786
										21.5156	0.0512529	0.740929
										21.5878	0.0606889	0.745195
										21.66	0.0463222	0.77069
										21.7322	0.0527524	0.773853
										21.8044	0.0634786	0.780076
										21.8766	0.06026	0.761907
										21.9488	0.0699088	0.768482
										22.021	0.0965011	0.784643
										22.0932	0.105079	0.790565
										22.1654	0.140037	0.792974
										22.2376	0.145397	0.806926
										22.3098	0.156548	0.813602
										22.382	0.226464	0.810489
										22.4542	0.262276	0.842359
										22.5264	0.318676	0.840401
										22.5986	0.329615	0.841355
										22.6708	0.395454	0.863991
										22.743	0.403816	0.886224
										22.8152	0.486383	0.900276
										22.8874	0.500108	0.884015
										22.9596	0.537207	0.922008
										23.0318	0.580743	0.916638
										23.104	0.610979	0.925823
										23.1762	0.620628	0.924718
										23.2484	0.659875	0.96005
										23.3206	0.701695	0.98133
										23.3928	0.685181	0.977617
										23.465	0.723782	0.941531
										23.5372	0.743512	0.934856
										23.6094	0.719493	0.929637
										23.6816	0.697832	0.948658
										23.7538	0.826721	0.924517
										23.826	0.839159	0.912271
										23.8982	0.838946	0.9065
										23.9704	0.829294	0.92502
										24.0426	0.84924	0.912171
										24.1148	0.928159	0.916337
										24.187	0.928801	0.924417
										24.2592	0.910358	0.932547
										24.3314	0.914002	0.932247
										24.4036	0.950675	0.936361
										24.4758	0.966974	0.926776
										24.548	0.889125	0.948005
										24.6202	0.927514	0.959197
										24.6924	0.892557	0.952723
										24.7646	0.938237	0.96256
										24.8368	0.886768	0.942585
										24.909	0.912719	0.941782
										24.9812	0.885269	0.968031
										25.0534	0.810206	0.955031
										25.1256	0.765816	0.958947
										25.1978	0.719064	0.971443
										25.27	0.731287	0.969285
										25.3422	0.687112	0.990314
										25.4144	0.675745	0.983739
										25.4866	0.624276	1
										25.5588	0.607335	0.984191
										25.631	0.58589	0.991519
										25.7032	0.563799	0.991418
										25.7754	0.516407	0.994329
										25.8476	0.489814	0.993878
										25.9198	0.427619	0.986399
										25.992	0.384303	0.960201
										26.0642	0.322324	0.97064
										26.1364	0.312246	0.930239
										26.2086	0.266136	0.948256
										26.2808	0.223458	0.950364
										26.353	0.210591	0.954078
										26.4252	0.165343	0.936813
										26.4974	0.149902	0.923614
										26.5696	0.15848	0.944693
										26.6418	0.116018	0.925672
										26.714	0.105937	0.92241
										26.7862	0.093286	0.944894
										26.8584	0.093286	0.930138
										26.9306	0.0799898	0.918695
										27.0028	0.0765586	0.902987
										27.075	0.0694833	0.877541
										27.1472	0.0688382	0.885672
										27.2194	0.0615467	0.85852
										27.2916	0.0581155	0.835484
										27.3638	0.0431037	0.836287
										27.436	0.0443904	0.804065
										27.5082	0.0446066	0.801054
										27.5804	0.0424586	0.814906
										27.6526	0.0317393	0.828658
										27.7248	0.0304491	0.824743
										27.797	0.0321648	0.847077
										27.8692	0.0362411	0.842861
										27.9414	0.0381695	0.828557
										28.0136	0.0392435	0.820427
										28.0858	0.0310942	0.837189
										28.158	0.02616	0.806575
										28.2302	0.037744	0.808784
										28.3024	0.0302364	0.805973
										28.3746	0.0280918	0.792221
										28.4468	0.0192975	0.756838
										28.519	0.0250895	0.734655
										28.5912	0.0223033	0.7199
										28.6634	0.0242317	0.698821
										28.7356	0.0145829	0.646525
										28.8078	0.0173691	0.621431
										28.88	0.0259473	0.577566
										28.9522	0.018872	0.55207
										29.0244	0.0186558	0.510615
										29.0966	0.0289497	0.467252
										29.1688	0.0195137	0.436085
										29.241	0.0274502	0.397741
										29.3132	0.0398851	0.366374
										29.3854	0.0257345	0.345797
										29.4576	0.0248767	0.311719
										29.5298	0.0306653	0.28808
										29.602	0.0263762	0.267704
										29.6742	0.0216582	0.245571
										29.7464	0.0201553	0.234379
										29.8186	0.0102938	0.209285
										29.8908	0.0100777	0.209486
										29.963	0.0192975	0.185545
										30.0352	0.0152246	0.176161
										30.1074	0.0315231	0.175458
										30.1796	0.0220871	0.152723
										30.2518	0.0124349	0.147001
										30.324	0.0100777	0.143387
										30.3962	0.018872	0.131493
										30.4684	0.0205876	0.129184
										30.5406	0.0199426	0.127578
										30.6128	0.018872	0.117039
										30.685	0.0165113	0.121305
										30.7572	0.0244444	0.107353
										30.8294	0.0244444	0.105596
										30.9016	0.027234	0.0937516
										30.9738	0.0117933	0.0935509
										31.046	0.0287335	0.0931493
										31.1182	0.0128673	0.0830113
										31.1904	0.0171564	0.0822589
										31.2626	0.0242317	0.0823087
										31.3348	0.0223033	0.0735759
										31.407	0.0152246	0.0626847
										31.4792	0.0223033	0.0757336
										31.5514	0.0235866	0.0723208
										31.6236	0.0203715	0.0695103
										31.6958	0.0231611	0.0617821
										31.768	0.0113644	0.0646424
										31.8402	0.0169402	0.0577671
										31.9124	0.0205876	0.0547558
										31.9846	0.0165113	0.0485324
										32.0568	0.0220871	0.0468252
										32.129	0.0334549	0.048632
										32.2012	0.0257345	0.0457219
										32.2734	0.0102938	0.041054
										32.3456	0.0227288	0.0381928
										32.4178	0.016724	0.0470766
										32.49	0.009436	0.0419574
										32.5622	0.016724	0.0368382
										32.6344	0.0173691	0.0335755
										32.7066	0.0160824	0.0403513
										32.7788	0.0195137	0.0368887
										32.851	0.0199426	0.0364367
										32.9232	0.016724	0.034128
										32.9954	0.0186558	0.0300631
										33.0676	0.0109355	0.0328737
										33.1398	0.0313069	0.0290594
										33.212	0.0229449	0.0319695
										33.2842	0.0126511	0.0289582
										33.3564	0.0150084	0.0294609
										33.4286	0.0186558	0.0273024
										33.5008	0.0229449	0.0259975
										33.573	0.0171564	0.0269009
										33.6452	0.0158662	0.0175659
										33.7174	0.0158662	0.0295605
										33.7896	0.0128673	0.0346299
										33.8618	0.0154407	0.0293597
										33.934	0.0154407	0.0265492
										34.0062	0.009436	0.0229356
										34.0784	0.0192975	0.0306654
										34.1506	0.0175818	0.0264496
										34.2228	0.0212293	0.0243915
										34.295	0.0175818	0.0191719
										34.3672	0.0141506	0.0246428
										34.4394	0.0139378	0.0232873
										34.5116	0.0212293	0.0289582
										34.5838	0.0180142	0.0202263
										34.656	0.0205876	0.0183183
										34.7282	0.0218709	0.0226353
										34.8004	0.00857818	0.0151568
										34.8726	0.0150084	0.026399
										34.9448	0.0205876	0.0227855
										35.017	0.0156535	0.024793
										35.0892	0.00686255	0.0230368
										35.1614	0.0113644	0.0222338
										35.2336	0.0137251	0.0193727
										35.3058	0.0229449	0.0330744
										35.378	0.0156535	0.0240406
										35.4502	0.00836201	0.0216315
										35.5224	0.0128673	0.0248436
										35.5946	0.00621747	0.0224843
										35.6668	0.0107193	0.0211288
										35.739	0.0100777	0.0230368
										35.8112	0.0212293	0.0252451
										35.8834	0.0145829	0.0248934
										35.9556	0.0259473	0.0276541
										36.0278	0.0122222	0.0273522
										36.1	0.0100777	0.0337265
										36.1722	0.0186558	0.0306148
										36.2444	0.0126511	0.0345793
										36.3166	0.0160824	0.0282564
										36.3888	0.0253022	0.0281552
										36.461	0.027234	0.0284571
										36.5332	0.0182269	0.0249937
										36.6054	0.00514691	0.0247424
										36.6776	0.0173691	0.022033
										36.7498	0.0205876	0.0225847
										36.822	0.0169402	0.0241401
										36.8942	0.0113644	0.0247424
										36.9664	0.00814584	0.0293099
										37.0386	0.0156535	0.033174
										37.1108	0.0145829	0.0270013
										37.183	0.016724	0.0269009
										37.2552	0.0197298	0.0220828
										37.3274	0.0229449	0.0274534
										37.3996	0.0263762	0.0211794
										37.4718	0.0175818	0.0182685
										37.544	0.0156535	0.0206775
										37.6162	0.0199426	0.0153576
										37.6884	0.0227288	0.0187704
										37.7606	0.0240189	0.0175659
										37.8328	0.016724	0.0160602
										37.905	0.0113644	0.0199749
										37.9772	0.028308	0.0195228
										38.0494	0.0291658	0.0182685
										38.1216	0.0323809	0.0221832
										38.1938	0.0175818	0.0200753
										38.266	0.0135089	0.0141531

## Sheet: Supplementary Figure 9
Supplementary Figure 9 panel --->		Irradiance calibration
		LED_value	noOD_(uW/cm2)	0.5OD_(uW/cm2)	0.9OD_(uW/cm2)	1.4OD_(uW/cm2)
		1	1.54485	0.517939	0.216251	0.0711005
		2	1.88709	0.63248	0.264653	0.0866327
		3	2.07937	0.694177	0.290684	0.0952776
		4	2.26779	0.756386	0.316656	0.102835
		5	2.46558	0.822212	0.343982	0.112011
		6	2.88209	0.956859	0.401955	0.130913
		7	3.09507	1.02575	0.430772	0.140078
		8	3.31361	1.09808	0.46159	0.149703
		9	3.53473	1.1701	0.491848	0.160139
		10	3.9936	1.32131	0.555366	0.180808
		15	5.45987	1.80213	0.759064	0.247027
		20	7.02294	2.31163	0.975403	0.316994
		25	8.96809	2.9462	1.24554	0.404383
		30	10.654	3.50133	1.47942	0.479715
		35	12.4099	4.07332	1.72223	0.558644
		40	14.1807	4.651	1.96817	0.638724
		45	16.2386	5.3279	2.2541	0.730965
		50	18.0485	5.91824	2.50529	0.812377
		60	21.8989	7.1768	3.03955	0.986374
		70	25.4574	8.33946	3.53266	1.1463
		80	29.3083	9.59729	4.06756	1.31974
		90	32.8455	10.7558	4.55913	1.47904
		100	36.6298	11.9942	5.08402	1.64948
		150	51.5034	16.8542	7.14709	2.31863
		200	66.3791	21.7175	9.20864	2.9868
		250	80.9851	26.489	11.2332	3.64338
		300	94.7865	30.9986	13.143	4.26211
		350	108.359	35.4185	15.0172	4.8684
		400	121.36	39.6589	16.8113	5.44963
		450	133.628	43.6525	18.4981	5.99543
		500	145.497	47.5213	20.1347	6.52451
		600	166.871	54.4799	23.0728	7.47269
		700	186.331	60.8063	25.7383	8.33226
		800	203.851	66.4901	28.1317	9.103
		900	219.64	71.5996	30.2717	9.79235
		1000	233.387	76.0417	32.1313	10.3885

## Sheet: Supplementary Figure 15
Supplementary Figure 15 panels --->		Dataset Panel (top)												Dataset Panel (middle)												Dataset Panel (bottom)			Validation Panel (top)														Validation Panel (bottom)
		Time (min)	Cell_1_Nucleus (normalized)	Cell_2_Nucleus (normalized)	Cell_3_Nucleus (normalized)	Cell_4_Nucleus (normalized)	Cell_5_Nucleus (normalized)	Cell_6_Nucleus (normalized)	Cell_7_Nucleus (normalized)	Cell_8_Nucleus (normalized)	Cell_9_Nucleus (normalized)	Cell_10_Nucleus (normalized)		Time (min)	Cell_1_Cytosol (normalized)	Cell_2_Cytosol (normalized)	Cell_3_Cytosol (normalized)	Cell_4_Cytosol (normalized)	Cell_5_Cytosol (normalized)	Cell_6_Cytosol (normalized)	Cell_7_Cytosol (normalized)	Cell_8_Cytosol (normalized)	Cell_9_Cytosol (normalized)	Cell_10_Cytosol (normalized)		Time (min)	Irradiance (uW/cm2)		Time (min)	Cell_1_Nucleus (normalized)	Cell_2_Nucleus (normalized)	Cell_3_Nucleus (normalized)	Cell_4_Nucleus (normalized)	Cell_5_Nucleus (normalized)	Cell_6_Nucleus (normalized)	Cell_7_Nucleus (normalized)	Cell_8_Nucleus (normalized)	Cell_9_Nucleus (normalized)	Cell_10_Nucleus (normalized)	Mean of Refined model Simulation (normalized)	Std of Refined model Simulation (normalized)		Time (min)	Cell_4_Nucleus (normalized)	Refined model Simulation (normalized)	Common model Simulation (normalized)
		0	0.998825	0.986946	1	0.989933	0.986607	0.997358	1	0.999148	0.973621	0.98367		0	0.33141	0.279247	0.345489	0.323826	0.310417	0.347424	0.363483	0.414258	0.64988	0.552877		0	0		44.75	0.564316	0.532551	0.637236	0.694631	0.722321	0.656539	0.62891	0.640604	0.841727	0.733281	0.631576	0.0986128		44.75	0.694631	0.70659	0.631576
		0.25	0.997329	0.988103	0.984645	1	0.996429	1	0.999155	0.999535	0.98801	1		0.25	0.328419	0.275942	0.347409	0.337248	0.316071	0.348745	0.37109	0.406742	0.659472	0.544323		0.25	0		45	0.546581	0.507931	0.608445	0.651007	0.70119	0.616909	0.577346	0.623402	0.817746	0.697512	0.611582	0.0987141		45	0.651007	0.666178	0.611582
		0.5	1	0.987773	0.980806	1	0.991369	0.996037	1	0.997753	0.995204	0.996112		0.5	0.326175	0.269332	0.337812	0.337248	0.314881	0.354029	0.366864	0.406509	0.628297	0.53577		0.5	0		45.25	0.532158	0.49306	0.587332	0.634228	0.688393	0.598415	0.558749	0.610539	0.808153	0.692068	0.599619	0.0988086		45.25	0.634228	0.644336	0.599619
		0.75	0.994872	0.994382	0.978887	0.996644	1	0.996037	0.998309	1	0.995204	0.993779		0.75	0.324038	0.263714	0.339731	0.332215	0.319048	0.346103	0.377853	0.410926	0.621103	0.529549		0.75	0		45.5	0.541132	0.503635	0.589251	0.644295	0.693155	0.612946	0.577346	0.620302	0.822542	0.706843	0.60333	0.0990971		45.5	0.644295	0.650029	0.60333
		1	0.988782	1	0.978887	0.993289	0.99256	0.997358	0.998309	0.99814	1	0.994557		1	0.321154	0.263054	0.335893	0.337248	0.31994	0.344782	0.378698	0.416815	0.597122	0.524106		1	1.12396		45.75	0.542628	0.502974	0.598848	0.661074	0.694048	0.624835	0.586644	0.625649	0.817746	0.718507	0.611489	0.0992918		45.75	0.661074	0.660564	0.611489
		1.25	0.936111	0.927958	0.856046	0.855705	0.957143	0.857332	0.831784	0.969469	0.932854	0.927683		1.25	0.323825	0.275942	0.381958	0.379195	0.341369	0.396301	0.448859	0.430298	0.664269	0.576205		1.25	5.51946		46	0.537607	0.487773	0.589251	0.645973	0.683631	0.619551	0.573964	0.619217	0.820144	0.713064	0.608237	0.101171		46	0.645973	0.655141	0.608237
		1.5	0.880021	0.846332	0.641075	0.627517	0.91756	0.645971	0.601014	0.92375	0.769784	0.821151		1.5	0.334295	0.2961	0.46833	0.45302	0.377381	0.488771	0.53508	0.447269	0.764988	0.636858		1.5	0.000402731		46.25	0.535256	0.484303	0.591171	0.639262	0.684226	0.616909	0.575655	0.61728	0.820144	0.716174	0.602819	0.101822		46.25	0.639262	0.656876	0.602819
		1.75	0.839957	0.784204	0.552783	0.545302	0.86994	0.569353	0.521555	0.884231	0.702638	0.770607		1.75	0.341774	0.306345	0.485605	0.47651	0.398214	0.527081	0.579036	0.457885	0.808153	0.669518		1.75	0.0817963		46.5	0.534936	0.487442	0.587332	0.644295	0.68125	0.610304	0.575655	0.613018	0.815348	0.714619	0.599339	0.103346		46.5	0.644295	0.653387	0.599339
		2	0.816132	0.744547	0.556622	0.553691	0.848214	0.569353	0.522401	0.860519	0.726619	0.772939		2	0.344872	0.311963	0.487524	0.468121	0.409226	0.531044	0.581572	0.461991	0.805755	0.675739		2	1.03064		46.75	0.537073	0.492069	0.583493	0.651007	0.681548	0.616909	0.579882	0.613561	0.805755	0.724728	0.595995	0.103804		46.75	0.651007	0.656883	0.595995
		2.25	0.783868	0.68308	0.52975	0.526846	0.815179	0.541612	0.480135	0.836343	0.714628	0.739502		2.25	0.354915	0.322373	0.502879	0.489933	0.430357	0.546896	0.58918	0.472298	0.820144	0.696734		2.25	0		47	0.521581	0.470093	0.560461	0.595638	0.6625	0.569353	0.514793	0.593413	0.764988	0.688958	0.576843	0.10224		47	0.595638	0.606923	0.576843
		2.5	0.75641	0.638136	0.520154	0.515101	0.78869	0.527081	0.460693	0.818675	0.714628	0.728616		2.5	0.369979	0.325017	0.504798	0.494966	0.440476	0.554822	0.595097	0.475785	0.82494	0.713064		2.5	0		47.25	0.505876	0.449934	0.533589	0.555369	0.644345	0.532365	0.483516	0.578535	0.729017	0.669518	0.563626	0.101829		47.25	0.555369	0.569388	0.563626
		2.75	0.749679	0.638136	0.552783	0.540268	0.790774	0.544254	0.489434	0.818055	0.741007	0.744946		2.75	0.369124	0.328156	0.49904	0.486577	0.438988	0.548217	0.5765	0.475785	0.820144	0.712286		2.75	0		47.5	0.483654	0.416391	0.495202	0.47651	0.610417	0.455746	0.398986	0.552499	0.635492	0.61353	0.50928	0.0955561		47.5	0.47651	0.486933	0.50928
		3	0.753098	0.651024	0.579655	0.57047	0.794643	0.568032	0.514793	0.829988	0.77458	0.771384		3	0.3625	0.323034	0.489443	0.473154	0.431845	0.533686	0.584108	0.472375	0.798561	0.700622		3	0.209697		47.75	0.46859	0.397059	0.477927	0.447987	0.593452	0.418758	0.382079	0.535761	0.606715	0.593313	0.497515	0.0949366		47.75	0.447987	0.459147	0.497515
		3.25	0.73515	0.638136	0.587332	0.580537	0.778869	0.573316	0.519865	0.825029	0.776978	0.75661		3.25	0.363675	0.328486	0.485605	0.469799	0.43006	0.533686	0.577346	0.480434	0.805755	0.702955		3.25	0.372614		48	0.452564	0.372439	0.47025	0.434564	0.575893	0.40819	0.366864	0.513289	0.592326	0.569207	0.484084	0.0981927		48	0.434564	0.44272	0.484084
		3.5	0.711538	0.603767	0.568138	0.565436	0.756548	0.554822	0.497041	0.805424	0.764988	0.748056		3.5	0.37297	0.337574	0.485605	0.473154	0.438988	0.542933	0.584108	0.487021	0.810552	0.716952		3.5	0		48.25	0.430662	0.345175	0.445298	0.412752	0.547917	0.384412	0.34235	0.491825	0.556355	0.527994	0.437672	0.0959535		48.25	0.412752	0.425193	0.437672
		3.75	0.692521	0.582783	0.571977	0.563758	0.740179	0.556143	0.495351	0.788609	0.779376	0.741835		3.75	0.377671	0.333609	0.487524	0.47651	0.446726	0.53897	0.569738	0.496087	0.791367	0.717729		3.75	0.010436		48.5	0.421688	0.335261	0.435701	0.409396	0.53244	0.383091	0.344886	0.47625	0.556355	0.51944	0.434629	0.0942581		48.5	0.409396	0.434366	0.434629
		4	0.684295	0.577991	0.585413	0.580537	0.743155	0.569353	0.507185	0.780628	0.791367	0.752722		4	0.374252	0.330635	0.483685	0.459732	0.44494	0.535007	0.565511	0.496009	0.784173	0.70451		4	0.0172045		48.75	0.424573	0.345836	0.452975	0.434564	0.532143	0.406869	0.3694	0.4747	0.577938	0.541213	0.449371	0.0949566		48.75	0.434564	0.453534	0.449371
		4.25	0.67735	0.57419	0.59501	0.590604	0.751488	0.577279	0.517329	0.770632	0.808153	0.765941		4.25	0.373504	0.326834	0.477927	0.458054	0.443452	0.537649	0.557904	0.487176	0.786571	0.690513		4.25	0.255402		49	0.415705	0.337409	0.456814	0.437919	0.524702	0.413474	0.366019	0.463851	0.597122	0.547434	0.446657	0.0985097		49	0.437919	0.45186	0.446657
		4.5	0.658226	0.545605	0.59309	0.588926	0.742857	0.570674	0.510566	0.750329	0.81295	0.77605		4.5	0.376496	0.329478	0.47025	0.449664	0.449107	0.533686	0.563821	0.486633	0.767386	0.68196		4.5	0.0309176		49.25	0.413248	0.335426	0.466411	0.444631	0.522321	0.420079	0.368555	0.462224	0.611511	0.559876	0.450589	0.0985495		49.25	0.444631	0.463693	0.450589
		4.75	0.644979	0.528751	0.59309	0.580537	0.73631	0.5786	0.513102	0.738164	0.817746	0.779938		4.75	0.383333	0.329478	0.477927	0.458054	0.449405	0.545575	0.561285	0.484773	0.764988	0.689736		4.75	1.81741		49.5	0.413889	0.340879	0.47025	0.456376	0.523214	0.429326	0.381234	0.464316	0.623501	0.575428	0.456701	0.101694		49.5	0.456376	0.471095	0.456701
		5	0.615385	0.484303	0.533589	0.525168	0.710417	0.52576	0.451395	0.70895	0.769784	0.737947		5	0.391453	0.342366	0.49904	0.478188	0.461607	0.568032	0.578191	0.488648	0.796163	0.720062		5	0		49.75	0.413889	0.342697	0.476008	0.464765	0.522917	0.437252	0.388842	0.462069	0.645084	0.587092	0.45739	0.103949		49.75	0.464765	0.476847	0.45739
		5.25	0.594872	0.459352	0.514395	0.496644	0.691071	0.504624	0.431953	0.684308	0.752998	0.723173		5.25	0.395299	0.351785	0.497121	0.47651	0.478869	0.583884	0.587489	0.494072	0.81295	0.74028		5.25	5.79694		50	0.407906	0.332452	0.474088	0.454698	0.516667	0.430647	0.375317	0.456025	0.635492	0.573872	0.451094	0.106082		50	0.454698	0.46761	0.451094
		5.5	0.569231	0.413748	0.460653	0.441275	0.660714	0.449141	0.374472	0.652228	0.693046	0.673406		5.5	0.409188	0.372935	0.508637	0.501678	0.500298	0.610304	0.606932	0.509802	0.853717	0.764386		5.5	0.104626		50.25	0.399252	0.322703	0.46833	0.454698	0.51131	0.428005	0.370245	0.450988	0.63789	0.583204	0.449517	0.107265		50.25	0.454698	0.46541	0.449517
		5.75	0.547222	0.383344	0.43762	0.419463	0.639286	0.429326	0.363483	0.627819	0.671463	0.660187		5.75	0.413996	0.377396	0.518234	0.513423	0.519048	0.622193	0.610313	0.518094	0.863309	0.778383		5.75	2.32603		50.5	0.405556	0.336418	0.481766	0.474832	0.515179	0.443857	0.386306	0.463929	0.652278	0.599533	0.458296	0.107181		50.5	0.474832	0.481635	0.458296
		6	0.525748	0.351619	0.429942	0.409396	0.617262	0.418758	0.349958	0.601007	0.659472	0.633748		6	0.419658	0.389458	0.518234	0.526846	0.531845	0.61823	0.601014	0.525533	0.865707	0.780715		6	0.0151031		50.75	0.415491	0.354098	0.491363	0.503356	0.528869	0.464993	0.405748	0.479504	0.666667	0.61353	0.472914	0.108194		50.75	0.503356	0.499704	0.472914
		6.25	0.511645	0.33774	0.431862	0.41443	0.601786	0.424042	0.351648	0.581325	0.664269	0.634526		6.25	0.422756	0.394415	0.522073	0.515101	0.53631	0.623514	0.595097	0.531887	0.860911	0.768274		6.25	0		51	0.421474	0.361203	0.502879	0.515101	0.5375	0.472919	0.416737	0.484773	0.685851	0.625972	0.480821	0.110021		51	0.515101	0.511937	0.480821
		6.5	0.515919	0.352941	0.458733	0.439597	0.609226	0.449141	0.377853	0.583882	0.690647	0.652411		6.5	0.417735	0.391441	0.516315	0.513423	0.535119	0.611625	0.587489	0.528865	0.829736	0.750389		6.5	0		51.25	0.430983	0.372769	0.508637	0.528523	0.547321	0.490092	0.437025	0.49291	0.697842	0.639969	0.491063	0.110145		51.25	0.528523	0.530537	0.491063
		6.75	0.530662	0.374256	0.485605	0.474832	0.617857	0.482166	0.406593	0.59814	0.717026	0.655521		6.75	0.415598	0.387971	0.516315	0.491611	0.524702	0.602378	0.583263	0.519876	0.83693	0.731726		6.75	0		51.5	0.430769	0.373265	0.508637	0.540268	0.552976	0.491413	0.438715	0.496087	0.70024	0.640747	0.495275	0.112588		51.5	0.540268	0.532581	0.495275
		7	0.544765	0.39458	0.512476	0.508389	0.632738	0.511229	0.438715	0.61883	0.741007	0.683515		7	0.410791	0.388797	0.49904	0.478188	0.519345	0.587847	0.573964	0.513909	0.820144	0.725505		7	0.00328702		51.75	0.435363	0.377396	0.510557	0.548658	0.559524	0.501982	0.446323	0.499884	0.709832	0.6493	0.49836	0.112877		51.75	0.548658	0.542183	0.49836
		7.25	0.562179	0.420357	0.539347	0.535235	0.64494	0.536328	0.46492	0.63611	0.767386	0.713841		7.25	0.404167	0.385492	0.493282	0.478188	0.504762	0.583884	0.572274	0.513832	0.786571	0.714619		7.25	0		52	0.452991	0.396728	0.523992	0.57047	0.576786	0.521797	0.474218	0.514917	0.721823	0.66563	0.514975	0.111754		52	0.57047	0.563854	0.514975
		7.5	0.579594	0.44696	0.560461	0.57047	0.658333	0.561427	0.49197	0.650523	0.788969	0.739502		7.5	0.394124	0.385327	0.476008	0.479866	0.490774	0.582563	0.562975	0.51174	0.781775	0.705288		7.5	0		52.25	0.473077	0.418209	0.539347	0.59396	0.591667	0.537649	0.496196	0.527238	0.733813	0.674184	0.536733	0.110007		52.25	0.59396	0.587597	0.536733
		7.75	0.597863	0.470919	0.585413	0.587248	0.664881	0.589168	0.522401	0.665478	0.803357	0.751166		7.75	0.395299	0.384997	0.454894	0.478188	0.482143	0.571995	0.56213	0.503293	0.77458	0.68507		7.75	0		52.5	0.490064	0.442168	0.554702	0.61745	0.60744	0.566711	0.522401	0.538938	0.738609	0.68818	0.559284	0.107896		52.5	0.61745	0.610694	0.559284
		8	0.606517	0.487112	0.596929	0.614094	0.676786	0.612946	0.549451	0.676792	0.81295	0.772162		8	0.386218	0.383675	0.445298	0.454698	0.475298	0.560106	0.546915	0.501434	0.752998	0.66563		8	0		52.75	0.509188	0.463814	0.566219	0.639262	0.62381	0.586526	0.54776	0.54816	0.757794	0.705288	0.579994	0.105947		52.75	0.639262	0.631511	0.579994
		8.25	0.61859	0.509088	0.612284	0.634228	0.696429	0.628798	0.569738	0.691592	0.829736	0.791602		8.25	0.382372	0.381692	0.441459	0.449664	0.465774	0.548217	0.544379	0.496087	0.738609	0.653966		8.25	0.263949		53	0.488141	0.435558	0.520154	0.560403	0.60625	0.513871	0.459848	0.527005	0.690647	0.657076	0.554635	0.101024		53	0.560403	0.556794	0.554635
		8.5	0.613355	0.50694	0.618042	0.634228	0.699107	0.626156	0.556213	0.683379	0.841727	0.788491		8.5	0.38953	0.391771	0.429942	0.464765	0.470536	0.544254	0.543533	0.498799	0.729017	0.654743		8.5	0.217797		53.25	0.466132	0.403503	0.483685	0.498322	0.576786	0.437252	0.385461	0.501744	0.623501	0.605754	0.520831	0.0989677		53.25	0.498322	0.483291	0.520831
		8.75	0.601282	0.491573	0.598848	0.612416	0.688095	0.607662	0.529163	0.668036	0.829736	0.764386		8.75	0.39359	0.403173	0.435701	0.469799	0.475893	0.55218	0.556213	0.500039	0.741007	0.660187		8.75	0.17527		53.5	0.454274	0.38764	0.47025	0.481544	0.563988	0.429326	0.377853	0.490275	0.606715	0.591757	0.513513	0.0990313		53.5	0.481544	0.46552	0.513513
		9	0.5875	0.479841	0.591171	0.59396	0.68125	0.587847	0.509721	0.651608	0.820144	0.757387		9	0.399359	0.413582	0.443378	0.481544	0.485714	0.558785	0.558749	0.497792	0.757794	0.664852		9	0.79457		53.75	0.4375	0.36302	0.456814	0.454698	0.54256	0.404227	0.349112	0.47253	0.57554	0.570762	0.48686	0.100286		53.75	0.454698	0.441745	0.48686
		9.25	0.560043	0.451586	0.554702	0.557047	0.668155	0.558785	0.463229	0.63518	0.808153	0.725505		9.25	0.403419	0.42267	0.464491	0.491611	0.494048	0.570674	0.568893	0.511042	0.760192	0.68507		9.25	0		54	0.425641	0.352941	0.449136	0.456376	0.529762	0.405548	0.349958	0.461682	0.561151	0.573872	0.482053	0.0987114		54	0.456376	0.444362	0.482053
		9.5	0.545299	0.445803	0.539347	0.541946	0.658631	0.544254	0.449704	0.622549	0.791367	0.715397		9.5	0.409188	0.439524	0.47025	0.496644	0.505357	0.586526	0.57481	0.517629	0.760192	0.695956		9.5	1.2073		54.25	0.419979	0.340714	0.454894	0.459732	0.522024	0.409511	0.354184	0.458427	0.568345	0.573095	0.47655	0.101597		54.25	0.459732	0.442922	0.47655
		9.75	0.525534	0.41887	0.512476	0.510067	0.641964	0.513871	0.413356	0.604417	0.767386	0.694401		9.75	0.419551	0.445638	0.476008	0.510067	0.517262	0.594452	0.586644	0.531344	0.7506	0.7014		9.75	0.0348392		54.5	0.417949	0.339722	0.458733	0.469799	0.522024	0.418758	0.362637	0.460752	0.57554	0.566874	0.477155	0.100726		54.5	0.469799	0.456774	0.477155
		10	0.510577	0.40119	0.491363	0.498322	0.625893	0.496697	0.401522	0.594033	0.7506	0.671851		10	0.426709	0.442003	0.487524	0.536913	0.526786	0.595773	0.60355	0.54382	0.786571	0.70451		10	0		54.75	0.428526	0.355254	0.476008	0.5	0.537798	0.439894	0.385461	0.478419	0.609113	0.587092	0.494182	0.099394		54.75	0.5	0.48439	0.494182
		10.25	0.511752	0.408295	0.50096	0.516779	0.630357	0.509908	0.422654	0.59845	0.76259	0.673406		10.25	0.421902	0.435228	0.483685	0.525168	0.525595	0.594452	0.593407	0.537234	0.776978	0.689736		10.25	0.024795		55	0.437821	0.366821	0.495202	0.515101	0.551488	0.459709	0.407439	0.496397	0.628297	0.608087	0.513207	0.0996333		55	0.515101	0.508893	0.513207
		10.5	0.519231	0.419365	0.53167	0.538591	0.644643	0.535007	0.446323	0.604572	0.77458	0.680404		10.5	0.422543	0.434732	0.477927	0.511745	0.522917	0.586526	0.593407	0.530027	0.752998	0.678849		10.5	0		55.25	0.443056	0.376074	0.49904	0.536913	0.561607	0.476882	0.420118	0.510035	0.654676	0.62986	0.524866	0.100522		55.25	0.536913	0.527247	0.524866
		10.75	0.534081	0.434071	0.547025	0.557047	0.65744	0.556143	0.469146	0.618287	0.800959	0.698289		10.75	0.422436	0.435393	0.46833	0.506711	0.519643	0.575958	0.579882	0.524603	0.7506	0.667185		10.75	0		55.5	0.454487	0.390449	0.518234	0.555369	0.574107	0.495376	0.442096	0.521116	0.666667	0.643079	0.535675	0.100308		55.5	0.555369	0.547993	0.535675
		11	0.55203	0.453734	0.575816	0.58557	0.672321	0.575958	0.495351	0.634715	0.805755	0.729393		11	0.419124	0.431097	0.464491	0.5	0.508631	0.571995	0.568047	0.520186	0.729017	0.658631		11	0.0166227		55.75	0.471154	0.408295	0.533589	0.572148	0.588988	0.521797	0.469146	0.531654	0.685851	0.669518	0.552139	0.09945		55.75	0.572148	0.572234	0.552139
		11.25	0.566132	0.46844	0.59309	0.604027	0.68006	0.59181	0.511412	0.642774	0.805755	0.739502		11.25	0.419979	0.437707	0.451056	0.494966	0.502381	0.56539	0.563821	0.521038	0.709832	0.650855		11.25	9.06242		56	0.481517	0.429114	0.547025	0.597315	0.605655	0.541612	0.49197	0.543355	0.71223	0.683515	0.571278	0.0983607		56	0.597315	0.596385	0.571278
		11.5	0.53953	0.416557	0.497121	0.498322	0.650893	0.494055	0.401522	0.611856	0.70024	0.68196		11.5	0.433547	0.463979	0.508637	0.550336	0.516964	0.612946	0.60355	0.528167	0.788969	0.694401		11.5	0.0497786		56.25	0.494444	0.44382	0.56238	0.615772	0.623214	0.558785	0.517329	0.553584	0.729017	0.684292	0.59042	0.0971398		56.25	0.615772	0.619185	0.59042
		11.75	0.51656	0.382353	0.451056	0.45302	0.620833	0.454425	0.37109	0.587524	0.645084	0.653966		11.75	0.439637	0.479841	0.518234	0.557047	0.530952	0.622193	0.619611	0.534522	0.810552	0.713064		11.75	0		56.5	0.487073	0.437046	0.564299	0.607383	0.625893	0.554822	0.494505	0.545835	0.721823	0.674184	0.58602	0.100027		56.5	0.607383	0.606391	0.58602
		12	0.513996	0.388301	0.460653	0.478188	0.613095	0.471598	0.394759	0.580318	0.666667	0.657076		12	0.440598	0.483146	0.514395	0.550336	0.520536	0.61823	0.609467	0.534676	0.83693	0.706843		12	0.263728		56.75	0.481517	0.42961	0.554702	0.582215	0.623512	0.540291	0.476754	0.540488	0.707434	0.657854	0.574436	0.101332		56.75	0.582215	0.592745	0.574436
		12.25	0.508974	0.393754	0.477927	0.491611	0.613988	0.483487	0.408284	0.575668	0.683453	0.664852		12.25	0.441239	0.478685	0.518234	0.553691	0.514583	0.606341	0.602705	0.541186	0.83693	0.699067		12.25	0		57	0.486432	0.435063	0.556622	0.59396	0.630357	0.550859	0.488588	0.547695	0.726619	0.660964	0.574228	0.101641		57	0.59396	0.598983	0.574228
		12.5	0.503632	0.394911	0.489443	0.506711	0.61756	0.499339	0.4235	0.578148	0.707434	0.676516		12.5	0.43953	0.474554	0.50096	0.550336	0.514881	0.601057	0.597633	0.54258	0.83693	0.705288		12.5	0.0799428		57.25	0.489744	0.442003	0.554702	0.598993	0.641667	0.560106	0.499577	0.553971	0.736211	0.673406	0.579308	0.102624		57.25	0.598993	0.608618	0.579308
		12.75	0.506517	0.407469	0.504798	0.526846	0.625	0.517834	0.43956	0.58365	0.731415	0.682737		12.75	0.435363	0.481659	0.497121	0.540268	0.510714	0.594452	0.595943	0.543355	0.817746	0.692846		12.75	0		57.5	0.496154	0.447951	0.556622	0.61745	0.65119	0.574637	0.513948	0.562573	0.745803	0.667963	0.585092	0.102641		57.5	0.61745	0.623158	0.585092
		13	0.509615	0.424488	0.520154	0.552013	0.633929	0.540291	0.458157	0.590856	0.738609	0.7014		13	0.432051	0.486286	0.487524	0.530201	0.508631	0.586526	0.590871	0.54413	0.81295	0.685848		13	0.137704		57.75	0.507692	0.461005	0.571977	0.635906	0.666369	0.589168	0.535926	0.576211	0.755396	0.68507	0.597189	0.10185		57.75	0.635906	0.641764	0.597189
		13.25	0.511218	0.430436	0.527831	0.558725	0.633929	0.548217	0.472527	0.596668	0.7506	0.721617		13.25	0.427457	0.478024	0.477927	0.515101	0.500298	0.583884	0.58918	0.539403	0.791367	0.689736		13.25	0.00442561		58	0.521261	0.477032	0.579655	0.649329	0.683929	0.603699	0.555368	0.587447	0.772182	0.711509	0.611366	0.100689		58	0.649329	0.660542	0.611366
		13.5	0.513568	0.436385	0.535509	0.575503	0.640476	0.566711	0.488588	0.610229	0.769784	0.742613		13.5	0.424573	0.467284	0.464491	0.503356	0.49881	0.575958	0.581572	0.539791	0.798561	0.674961		13.5	0		58.25	0.518697	0.473067	0.568138	0.634228	0.679464	0.586526	0.53508	0.579388	0.760192	0.706843	0.605769	0.10253		58.25	0.634228	0.646268	0.605769
		13.75	0.525214	0.455717	0.56238	0.602349	0.646429	0.582563	0.511412	0.626656	0.786571	0.755054		13.75	0.419338	0.460839	0.460653	0.501678	0.490774	0.558785	0.568047	0.532119	0.779376	0.669518		13.75	0		58.5	0.521902	0.475545	0.571977	0.622483	0.676786	0.583884	0.525782	0.576598	0.755396	0.696734	0.596713	0.102791		58.5	0.622483	0.638401	0.596713
		14	0.533547	0.470753	0.573896	0.629195	0.655357	0.606341	0.530854	0.642154	0.800959	0.771384		14	0.411645	0.450595	0.460653	0.498322	0.4875	0.550859	0.557058	0.5253	0.760192	0.656299		14	0		58.75	0.536432	0.488268	0.575816	0.644295	0.694345	0.598415	0.546069	0.585742	0.769784	0.707621	0.601673	0.102563		58.75	0.644295	0.649236	0.601673
		14.25	0.543483	0.484303	0.59501	0.647651	0.666667	0.632761	0.551986	0.657497	0.822542	0.789269		14.25	0.404808	0.441837	0.456814	0.478188	0.484226	0.542933	0.54776	0.519256	0.760192	0.657076		14.25	0		59	0.547863	0.504792	0.583493	0.674497	0.711012	0.610304	0.568893	0.59814	0.781775	0.706065	0.611841	0.102031		59	0.674497	0.663999	0.611841
		14.5	0.556731	0.501487	0.614203	0.669463	0.677083	0.656539	0.568047	0.666021	0.839329	0.800933		14.5	0.398718	0.43308	0.443378	0.474832	0.473512	0.540291	0.540997	0.511197	0.721823	0.657076		14.5	0.00407496		59.25	0.555876	0.519663	0.59309	0.687919	0.722024	0.626156	0.593407	0.614491	0.793765	0.723173	0.623193	0.101079		59.25	0.687919	0.679906	0.623193
		14.75	0.567949	0.518011	0.635317	0.687919	0.682738	0.67107	0.583263	0.67036	0.860911	0.810264		14.75	0.38985	0.421844	0.433781	0.471477	0.462202	0.532365	0.530008	0.501279	0.71223	0.66563		14.75	0.00388554		59.5	0.553526	0.518672	0.585413	0.687919	0.723512	0.630119	0.595943	0.618055	0.781775	0.714619	0.625392	0.102222		59.5	0.687919	0.680709	0.625392
		15	0.581303	0.534038	0.646833	0.70302	0.691964	0.685601	0.602705	0.678497	0.8753	0.804821		15	0.385043	0.4154	0.424184	0.458054	0.455952	0.529723	0.524091	0.487795	0.702638	0.650855		15	0		59.75	0.540385	0.4962	0.570058	0.642617	0.70744	0.590489	0.551141	0.602635	0.760192	0.693624	0.606952	0.102463		59.75	0.642617	0.646776	0.606952
		15.25	0.594551	0.547422	0.648752	0.718121	0.704464	0.702774	0.621302	0.687021	0.889688	0.819596		15.25	0.381838	0.420853	0.403071	0.447987	0.45	0.520476	0.516484	0.473227	0.683453	0.632193		15.25	0		60	0.53515	0.483972	0.550864	0.612416	0.694643	0.571995	0.532544	0.590469	0.748201	0.687403	0.595078	0.102612		60	0.612416	0.628297	0.595078
		15.5	0.60641	0.562293	0.666027	0.736577	0.712798	0.718626	0.639899	0.69446	0.913669	0.852255		15.5	0.382479	0.419696	0.397313	0.449664	0.45	0.515192	0.508876	0.464084	0.678657	0.601866		15.5	0		60.25	0.538996	0.490416	0.560461	0.624161	0.696726	0.577279	0.545224	0.595971	0.7506	0.695956	0.597911	0.102611		60.25	0.624161	0.63529	0.597911
		15.75	0.615491	0.572868	0.679463	0.743289	0.724107	0.73712	0.655114	0.700659	0.923261	0.864697		15.75	0.376816	0.40813	0.401152	0.442953	0.450893	0.507266	0.504649	0.459202	0.673861	0.587869		15.75	0.210652		60.5	0.551709	0.504296	0.560461	0.635906	0.711905	0.597094	0.562975	0.608446	0.757794	0.723173	0.608142	0.101986		60.5	0.635906	0.650648	0.608142
		16	0.605769	0.558493	0.669866	0.734899	0.728274	0.719947	0.633981	0.689655	0.906475	0.85381		16	0.380556	0.414243	0.399232	0.45302	0.453274	0.515192	0.508876	0.466873	0.683453	0.595645		16	0.931544		60.75	0.565705	0.519332	0.575816	0.651007	0.722917	0.612946	0.583263	0.617203	0.772182	0.737947	0.620905	0.100934		60.75	0.651007	0.667885	0.620905
		16.25	0.575748	0.525281	0.610365	0.65604	0.702976	0.643329	0.546069	0.667881	0.846523	0.800933		16.25	0.379274	0.425479	0.428023	0.473154	0.474107	0.542933	0.535926	0.482836	0.71223	0.643857		16.25	0		61	0.566667	0.527429	0.587332	0.661074	0.727976	0.616909	0.590025	0.617745	0.776978	0.74339	0.62936	0.100997		61	0.661074	0.678663	0.62936
		16.5	0.560256	0.5038	0.579655	0.619128	0.691667	0.60502	0.511412	0.65494	0.827338	0.775272		16.5	0.384188	0.434732	0.441459	0.479866	0.48244	0.557464	0.550296	0.49136	0.733813	0.660964		16.5	0.392127		61.25	0.561218	0.521315	0.581574	0.662752	0.727976	0.622193	0.590871	0.619372	0.786571	0.746501	0.632087	0.101137		61.25	0.662752	0.687582	0.632087
		16.75	0.547863	0.491738	0.575816	0.597315	0.679762	0.590489	0.494505	0.641999	0.81295	0.76283		16.75	0.388462	0.44382	0.460653	0.47651	0.489583	0.56539	0.559594	0.498721	0.743405	0.660187		16.75	0		61.5	0.560363	0.526603	0.579655	0.667785	0.736607	0.61823	0.58918	0.618365	0.786571	0.731726	0.635054	0.101238		61.5	0.667785	0.69638	0.635054
		17	0.543376	0.48612	0.566219	0.59396	0.676786	0.585205	0.49366	0.634793	0.805755	0.76283		17	0.391667	0.444646	0.460653	0.474832	0.49375	0.56539	0.557058	0.500039	0.729017	0.657854		17	0.00714558		61.75	0.528419	0.483311	0.520154	0.54698	0.702976	0.520476	0.473373	0.596668	0.697842	0.676516	0.587611	0.0926637		61.75	0.54698	0.575583	0.587611
		17.25	0.555769	0.504131	0.581574	0.612416	0.684226	0.607662	0.516484	0.644479	0.822542	0.770607		17.25	0.392201	0.452082	0.454894	0.468121	0.48631	0.550859	0.546069	0.500271	0.731415	0.657854		17.25	0.569478		62	0.509936	0.46117	0.489443	0.503356	0.675893	0.480845	0.432798	0.580705	0.647482	0.653188	0.57023	0.0962115		62	0.503356	0.507783	0.57023
		17.5	0.542949	0.488599	0.564299	0.590604	0.673214	0.586526	0.490279	0.631383	0.808153	0.761275		17.5	0.393162	0.464475	0.460653	0.479866	0.489583	0.564069	0.556213	0.508098	0.760192	0.667963		17.5	0.00175321		62.25	0.502991	0.463153	0.49904	0.511745	0.67381	0.488771	0.443787	0.580783	0.661871	0.662519	0.572907	0.0987928		62.25	0.511745	0.500448	0.572907
		17.75	0.531303	0.478189	0.547025	0.577181	0.666667	0.575958	0.47929	0.624254	0.800959	0.74028		17.75	0.392094	0.470093	0.476008	0.493289	0.488988	0.568032	0.561285	0.520651	0.767386	0.669518		17.75	0.286394		62.5	0.514423	0.47505	0.506718	0.538591	0.685417	0.504624	0.46661	0.588997	0.673861	0.664852	0.580533	0.097805		62.5	0.538591	0.516044	0.580533
		18	0.51891	0.465796	0.550864	0.577181	0.666071	0.573316	0.476754	0.61697	0.803357	0.731726		18	0.392201	0.472241	0.474088	0.488255	0.491667	0.569353	0.557904	0.525455	0.76259	0.678849		18	0		62.75	0.530021	0.489755	0.516315	0.562081	0.701786	0.52576	0.489434	0.600852	0.690647	0.671073	0.593858	0.0960706		62.75	0.562081	0.540091	0.593858
		18.25	0.51656	0.461335	0.554702	0.587248	0.664583	0.577279	0.485207	0.618907	0.808153	0.729393		18.25	0.397222	0.476702	0.476008	0.491611	0.489583	0.564069	0.555368	0.52933	0.76259	0.675739		18.25	0		63	0.545299	0.49967	0.525912	0.587248	0.71756	0.544254	0.512257	0.615498	0.707434	0.671851	0.608948	0.0943447		63	0.587248	0.565564	0.608948
		18.5	0.528205	0.470423	0.56238	0.605705	0.675	0.602378	0.510566	0.634095	0.829736	0.742613		18.5	0.391987	0.475876	0.460653	0.489933	0.477083	0.554822	0.542688	0.530647	0.755396	0.657076		18.5	0		63.25	0.55812	0.512393	0.537428	0.602349	0.733036	0.561427	0.532544	0.627276	0.724221	0.676516	0.623789	0.0927647		63.25	0.602349	0.590246	0.623789
		18.75	0.54359	0.480998	0.581574	0.629195	0.688095	0.61823	0.534235	0.648198	0.851319	0.75661		18.75	0.391453	0.473067	0.456814	0.473154	0.46994	0.540291	0.532544	0.52561	0.731415	0.647745		18.75	0		63.5	0.570192	0.523629	0.552783	0.629195	0.746429	0.582563	0.558749	0.634328	0.741007	0.683515	0.637503	0.0912977		63.5	0.629195	0.61347	0.637503
		19	0.563248	0.493721	0.591171	0.645973	0.70119	0.638045	0.556213	0.661294	0.870504	0.775272		19	0.396261	0.467779	0.449136	0.471477	0.46756	0.535007	0.52071	0.518171	0.702638	0.634526		19	0		63.75	0.537607	0.480337	0.497121	0.506711	0.702976	0.484808	0.43956	0.600852	0.611511	0.623639	0.542959	0.0942811		63.75	0.506711	0.502353	0.542959
		19.25	0.578419	0.50694	0.598848	0.671141	0.716667	0.65786	0.577346	0.671058	0.877698	0.791602		19.25	0.396047	0.45803	0.451056	0.458054	0.462202	0.519155	0.519865	0.513289	0.688249	0.61042		19.25	0		64	0.502778	0.440516	0.451056	0.42953	0.658333	0.417437	0.373626	0.572569	0.549161	0.576205	0.460744	0.0942487		64	0.42953	0.446872	0.460744
		19.5	0.592949	0.516358	0.619962	0.684564	0.722619	0.677675	0.593407	0.683224	0.889688	0.800933		19.5	0.396047	0.454065	0.439539	0.458054	0.453274	0.509908	0.508876	0.50864	0.681055	0.591757		19.5	0.0150382		64.25	0.475748	0.402677	0.433781	0.401007	0.611905	0.387054	0.348267	0.545835	0.513189	0.548212	0.408921	0.091467		64.25	0.401007	0.425424	0.408921
		19.75	0.60235	0.525446	0.629559	0.691275	0.725298	0.685601	0.604396	0.683224	0.892086	0.811042		19.75	0.394765	0.45043	0.435701	0.447987	0.45506	0.505945	0.509721	0.499109	0.661871	0.584759		19.75	0.367938		64.5	0.446902	0.375909	0.416507	0.389262	0.575893	0.369881	0.338969	0.522123	0.498801	0.513997	0.37633	0.0904316		64.5	0.389262	0.417135	0.37633
		20	0.589209	0.50694	0.614203	0.66443	0.715774	0.663144	0.578191	0.666873	0.884892	0.791602		20	0.398932	0.464144	0.447217	0.466443	0.4625	0.516513	0.519019	0.498411	0.673861	0.591757		20	0		64.75	0.423397	0.352445	0.420345	0.380872	0.543155	0.367239	0.333052	0.499186	0.496403	0.510886	0.355834	0.0917871		64.75	0.380872	0.413935	0.355834
		20.25	0.581838	0.49306	0.608445	0.642617	0.70625	0.649934	0.563821	0.658117	0.877698	0.781493		20.25	0.405556	0.461335	0.447217	0.474832	0.465476	0.516513	0.522401	0.496862	0.685851	0.601089		20.25	0		65	0.400641	0.341375	0.418426	0.38255	0.514286	0.361955	0.336433	0.476869	0.486811	0.510886	0.342945	0.0948799		65	0.38255	0.412697	0.342945
		20.5	0.594979	0.501983	0.6238	0.654362	0.709524	0.665786	0.584954	0.667881	0.88729	0.793935		20.5	0.400321	0.45423	0.443378	0.459732	0.462798	0.517834	0.519865	0.49043	0.676259	0.594868		20.5	0		65.25	0.38141	0.330139	0.408829	0.372483	0.492857	0.361955	0.32967	0.453855	0.491607	0.510886	0.334839	0.0989613		65.25	0.372483	0.412218	0.334839
		20.75	0.609615	0.516523	0.641075	0.682886	0.719345	0.688243	0.601014	0.679039	0.901679	0.812597		20.75	0.40203	0.449438	0.435701	0.45302	0.459821	0.511229	0.514793	0.481364	0.664269	0.582426		20.75	0		65.5	0.365598	0.3346	0.410749	0.369128	0.475893	0.357992	0.333052	0.431383	0.472422	0.513219	0.329742	0.103479		65.5	0.369128	0.412035	0.329742
		21	0.624145	0.530403	0.654511	0.689597	0.727381	0.69749	0.617075	0.69384	0.904077	0.823484		21	0.40438	0.45043	0.431862	0.444631	0.454762	0.498018	0.504649	0.478419	0.669065	0.575428		21	0.00412567
		21.25	0.633974	0.541474	0.671785	0.706376	0.741667	0.715984	0.635672	0.710887	0.916067	0.835925		21.25	0.402778	0.445473	0.418426	0.434564	0.45119	0.492734	0.495351	0.476792	0.654676	0.576983		21.25	0
		21.5	0.644124	0.54957	0.677543	0.729866	0.745833	0.721268	0.648352	0.721426	0.920863	0.836703		21.5	0.400534	0.427958	0.408829	0.42953	0.44375	0.479524	0.49366	0.474777	0.64988	0.580093		21.5	0
		21.75	0.655235	0.565929	0.68906	0.743289	0.746726	0.742404	0.663567	0.731189	0.932854	0.828927		21.75	0.400641	0.417548	0.403071	0.441275	0.434524	0.472919	0.486052	0.480046	0.652278	0.584759		21.75	0
		22	0.665171	0.578652	0.702495	0.755034	0.75625	0.75033	0.680473	0.745835	0.932854	0.832815		22	0.398718	0.414574	0.401152	0.444631	0.428571	0.462351	0.474218	0.486013	0.645084	0.573095		22	0
		22.25	0.667842	0.585096	0.708253	0.766779	0.762798	0.766182	0.695689	0.751492	0.940048	0.838258		22.25	0.393803	0.405155	0.389635	0.442953	0.428274	0.451783	0.469146	0.488338	0.635492	0.563764		22.25	0.206439
		22.5	0.654701	0.572373	0.690979	0.751678	0.75744	0.747688	0.667794	0.741728	0.920863	0.824261		22.5	0.392308	0.406147	0.385797	0.446309	0.433333	0.455746	0.477599	0.490275	0.633094	0.568429		22.5	0
		22.75	0.64391	0.558989	0.68714	0.744966	0.754464	0.735799	0.654269	0.731732	0.923261	0.820373		22.75	0.392415	0.408625	0.387716	0.458054	0.439881	0.457067	0.483516	0.491127	0.647482	0.573872		22.75	0
		23	0.651923	0.569233	0.690979	0.753356	0.758929	0.746367	0.666103	0.738473	0.944844	0.813375		23	0.39188	0.405321	0.37428	0.458054	0.440476	0.459709	0.470837	0.481131	0.625899	0.569984		23	0.0146274
		23.25	0.654167	0.574356	0.696737	0.760067	0.760119	0.754293	0.672866	0.739946	0.935252	0.807154		23.25	0.391774	0.409617	0.366603	0.459732	0.441071	0.463672	0.473373	0.480666	0.621103	0.567652		23.25	0.168642
		23.5	0.648611	0.559484	0.68906	0.746644	0.75625	0.733157	0.645816	0.728477	0.928058	0.789269		23.5	0.397543	0.420192	0.37428	0.468121	0.446429	0.466314	0.485207	0.479659	0.623501	0.575428		23.5	0.479736
		23.75	0.624573	0.530568	0.658349	0.684564	0.739583	0.682959	0.580727	0.708175	0.889688	0.745723		23.75	0.401175	0.42928	0.397313	0.484899	0.462202	0.499339	0.50803	0.479582	0.625899	0.587092		23.75	1.08176
		24	0.600534	0.492399	0.587332	0.600671	0.714583	0.590489	0.489434	0.684076	0.827338	0.702955		24	0.409081	0.443985	0.428023	0.501678	0.48244	0.528402	0.546069	0.49291	0.681055	0.620529		24	0
		24.25	0.587714	0.477363	0.56238	0.565436	0.695536	0.557464	0.464074	0.670205	0.796163	0.689736		24.25	0.4125	0.448777	0.447217	0.510067	0.499107	0.542933	0.558749	0.501976	0.714628	0.647745		24.25	2.54043
		24.5	0.556838	0.44349	0.512476	0.496644	0.669345	0.488771	0.399831	0.643239	0.733813	0.669518		24.5	0.418483	0.456874	0.47025	0.520134	0.514286	0.557464	0.573119	0.507168	0.738609	0.682737		24.5	0.0152751
		24.75	0.534615	0.417217	0.481766	0.458054	0.64881	0.466314	0.381234	0.62038	0.70024	0.648523		24.75	0.425321	0.466127	0.481766	0.513423	0.527083	0.571995	0.583263	0.512127	0.7506	0.68196		24.75	0.00397547
		25	0.538462	0.419696	0.495202	0.479866	0.645536	0.488771	0.403212	0.616428	0.719424	0.663297		25	0.432479	0.462987	0.474088	0.506711	0.52381	0.558785	0.575655	0.515847	0.745803	0.672628		25	0.0135679
		25.25	0.546474	0.433906	0.508637	0.505034	0.647619	0.51255	0.427726	0.625726	0.724221	0.68507		25.25	0.431624	0.46844	0.466411	0.494966	0.516369	0.553501	0.571429	0.523983	0.729017	0.656299		25.25	0
		25.5	0.550321	0.449273	0.535509	0.530201	0.658036	0.536328	0.448014	0.634793	0.743405	0.7014		25.5	0.427564	0.461831	0.456814	0.493289	0.507143	0.546896	0.568047	0.532197	0.709832	0.635303		25.5	0
		25.75	0.563568	0.468275	0.558541	0.550336	0.666667	0.561427	0.469992	0.65308	0.760192	0.709953		25.75	0.422543	0.456213	0.445298	0.494966	0.499702	0.532365	0.554522	0.530182	0.721823	0.622862		25.75	0
		26	0.57938	0.484798	0.571977	0.572148	0.672917	0.581242	0.490279	0.663774	0.776978	0.723173		26	0.413782	0.454891	0.43762	0.483221	0.486905	0.516513	0.544379	0.523286	0.685851	0.616641		26	0
		26.25	0.59594	0.504957	0.59501	0.597315	0.686607	0.599736	0.508876	0.675475	0.803357	0.741835		26.25	0.410363	0.455552	0.429942	0.479866	0.482143	0.509908	0.537616	0.508408	0.676259	0.615863		26.25	0.223112
		26.5	0.591667	0.499174	0.59309	0.600671	0.687798	0.598415	0.508876	0.670748	0.798561	0.749611		26.5	0.41688	0.463814	0.429942	0.478188	0.483929	0.51255	0.536771	0.501434	0.669065	0.622862		26.5	0
		26.75	0.592949	0.5	0.59501	0.604027	0.695833	0.608983	0.513102	0.667028	0.793765	0.754277		26.75	0.422329	0.470093	0.418426	0.478188	0.490476	0.515192	0.536771	0.499651	0.664269	0.618974		26.75	5.99527
		27	0.566453	0.461666	0.514395	0.501678	0.661012	0.499339	0.403212	0.633553	0.688249	0.688958		27	0.430235	0.490251	0.462572	0.501678	0.511012	0.557464	0.577346	0.509957	0.741007	0.657076		27	0.000845761
		27.25	0.543376	0.430106	0.477927	0.458054	0.630952	0.459709	0.371936	0.607361	0.63789	0.658631		27.25	0.43344	0.50347	0.472169	0.506711	0.527083	0.569353	0.586644	0.514219	0.781775	0.687403		27.25	0.00244046
		27.5	0.542735	0.433245	0.497121	0.481544	0.633631	0.478203	0.393068	0.604804	0.666667	0.673406		27.5	0.430235	0.488434	0.462572	0.508389	0.523214	0.55218	0.572274	0.511662	0.784173	0.68818		27.5	0.0363286
		27.75	0.549786	0.449603	0.506718	0.515101	0.639286	0.498018	0.417582	0.605889	0.685851	0.674184		27.75	0.425962	0.485294	0.447217	0.503356	0.517262	0.537649	0.557058	0.51019	0.77458	0.677294		27.75	0
		28	0.555983	0.462492	0.523992	0.533557	0.644643	0.519155	0.43956	0.616428	0.717026	0.682737		28	0.424359	0.484303	0.441459	0.506711	0.508333	0.532365	0.551986	0.506703	0.760192	0.679627		28	0
		28.25	0.571368	0.477198	0.543186	0.560403	0.65506	0.542933	0.468301	0.626889	0.741007	0.693624		28.25	0.426282	0.477859	0.435701	0.498322	0.5	0.520476	0.537616	0.499109	0.76259	0.672628		28.25	0.0192711
		28.5	0.582158	0.486616	0.571977	0.580537	0.663095	0.56539	0.486052	0.630453	0.776978	0.706843		28.5	0.428632	0.467284	0.428023	0.491611	0.489881	0.504624	0.527473	0.493917	0.752998	0.667185		28.5	0.0213144
		28.75	0.58109	0.48579	0.573896	0.598993	0.666071	0.577279	0.498732	0.633863	0.791367	0.72084		28.75	0.425748	0.460839	0.431862	0.483221	0.483333	0.509908	0.525782	0.492522	0.76259	0.660964		28.75	0
		29	0.587286	0.488103	0.587332	0.614094	0.669643	0.594452	0.516484	0.641534	0.800959	0.731726		29	0.429915	0.450264	0.420345	0.47651	0.475595	0.503303	0.519019	0.49136	0.721823	0.657076		29	0.732805
		29.25	0.571154	0.463483	0.579655	0.580537	0.656548	0.570674	0.483516	0.625107	0.784173	0.723173		29.25	0.433333	0.452247	0.447217	0.481544	0.483036	0.523118	0.522401	0.496939	0.736211	0.66874		29.25	0
		29.5	0.560897	0.44696	0.564299	0.563758	0.646131	0.561427	0.469992	0.612476	0.779376	0.721617		29.5	0.441667	0.458526	0.456814	0.483221	0.4875	0.533686	0.526627	0.499961	0.748201	0.674961		29.5	1.67441
		29.75	0.536218	0.4154	0.533589	0.508389	0.627679	0.515192	0.418428	0.585277	0.738609	0.693624		29.75	0.447115	0.464805	0.477927	0.491611	0.494345	0.556143	0.557058	0.50802	0.757794	0.686625		29.75	0.0362126
		30	0.522009	0.397885	0.516315	0.488255	0.611607	0.492734	0.398986	0.565285	0.717026	0.684292		30	0.453526	0.468275	0.491363	0.508389	0.500595	0.574637	0.56213	0.514607	0.784173	0.695179		30	0
		30.25	0.525855	0.403833	0.523992	0.516779	0.608333	0.507266	0.419273	0.568539	0.731415	0.695956		30.25	0.445406	0.463648	0.483685	0.506711	0.500595	0.573316	0.557904	0.516931	0.793765	0.688958		30.25	0.00941188
		30.5	0.538675	0.420522	0.554702	0.543624	0.617262	0.529723	0.445478	0.579698	0.752998	0.708398		30.5	0.438034	0.457204	0.464491	0.508389	0.490179	0.561427	0.546915	0.508098	0.784173	0.670295		30.5	0
		30.75	0.556624	0.440846	0.568138	0.563758	0.62619	0.55218	0.469992	0.594498	0.776978	0.719285		30.75	0.438034	0.452908	0.460653	0.489933	0.481845	0.553501	0.537616	0.501821	0.776978	0.650855		30.75	0.0251427
		31	0.563568	0.45456	0.575816	0.583893	0.624405	0.573316	0.489434	0.59876	0.796163	0.74028		31	0.433868	0.445142	0.458733	0.47651	0.469048	0.536328	0.534235	0.503448	0.7506	0.646967		31	0
		31.25	0.571047	0.465135	0.591171	0.600671	0.633036	0.59181	0.513102	0.604804	0.803357	0.748056		31.25	0.43312	0.433245	0.449136	0.478188	0.461607	0.532365	0.534235	0.499186	0.729017	0.64619		31.25	0.0521027
		31.5	0.573611	0.470919	0.591171	0.60906	0.642262	0.603699	0.53339	0.608989	0.820144	0.758165		31.5	0.422009	0.423166	0.433781	0.478188	0.456548	0.52576	0.531699	0.500271	0.71223	0.647745		31.5	0
		31.75	0.577778	0.47918	0.598848	0.622483	0.650893	0.612946	0.551141	0.614181	0.817746	0.753499		31.75	0.413996	0.416557	0.435701	0.469799	0.449702	0.519155	0.525782	0.499806	0.695444	0.639969		31.75	0.682862
		32	0.561111	0.457865	0.579655	0.58557	0.640179	0.583884	0.516484	0.599845	0.805755	0.718507		32	0.413355	0.414739	0.447217	0.474832	0.453571	0.531044	0.535926	0.501046	0.717026	0.644635		32	1.69161
		32.25	0.534722	0.415235	0.514395	0.510067	0.618155	0.515192	0.43787	0.573344	0.729017	0.651633		32.25	0.420192	0.424323	0.46833	0.5	0.46994	0.557464	0.562975	0.510035	0.741007	0.664852		32.25	0
		32.5	0.520726	0.39772	0.49904	0.491611	0.606845	0.491413	0.4235	0.555676	0.709832	0.617418		32.5	0.430021	0.434237	0.472169	0.515101	0.48125	0.568032	0.577346	0.513522	0.760192	0.660187		32.5	0
		32.75	0.523397	0.40813	0.512476	0.520134	0.611012	0.511229	0.447168	0.565982	0.736211	0.624417		32.75	0.429915	0.426471	0.462572	0.513423	0.479167	0.562748	0.571429	0.516776	0.743405	0.639969		32.75	0
		33	0.535897	0.423662	0.53167	0.540268	0.624405	0.533686	0.474218	0.577296	0.760192	0.653966		33	0.420299	0.413913	0.441459	0.516779	0.475	0.557464	0.557904	0.510345	0.731415	0.623639		33	0
		33.25	0.554274	0.445968	0.548944	0.568792	0.638095	0.561427	0.497041	0.593026	0.769784	0.688958		33.25	0.419124	0.414078	0.428023	0.496644	0.466964	0.548217	0.545224	0.503138	0.726619	0.617418		33.25	0.265862
		33.5	0.550214	0.443985	0.550864	0.568792	0.637798	0.564069	0.495351	0.592948	0.776978	0.685848		33.5	0.418376	0.424653	0.416507	0.513423	0.466071	0.542933	0.54776	0.502596	0.726619	0.621306		33.5	0
		33.75	0.545726	0.442168	0.545106	0.580537	0.634524	0.566711	0.497887	0.592329	0.781775	0.689736		33.75	0.417842	0.421844	0.420345	0.513423	0.458929	0.535007	0.540152	0.494924	0.714628	0.625194		33.75	0.164717
		34	0.544231	0.44349	0.552783	0.587248	0.638095	0.573316	0.504649	0.588144	0.77458	0.697512		34	0.417201	0.419365	0.424184	0.505034	0.457143	0.531044	0.540997	0.496397	0.702638	0.615863		34	0.837242
		34.25	0.524573	0.416887	0.52975	0.553691	0.62619	0.536328	0.462384	0.568462	0.748201	0.679627		34.25	0.417842	0.422174	0.441459	0.508389	0.461905	0.544254	0.558749	0.500814	0.70024	0.639191		34.25	0
		34.5	0.514316	0.406642	0.516315	0.538591	0.618452	0.52576	0.451395	0.558156	0.748201	0.663297		34.5	0.41656	0.42614	0.445298	0.5	0.468155	0.560106	0.570583	0.504611	0.71223	0.644635		34.5	0.313292
		34.75	0.509295	0.401851	0.522073	0.545302	0.611012	0.524439	0.450549	0.553816	0.752998	0.660187		34.75	0.415171	0.426966	0.43762	0.521812	0.468155	0.550859	0.564666	0.514607	0.707434	0.642302		34.75	0
		35	0.511218	0.405981	0.527831	0.555369	0.6125	0.535007	0.459003	0.557691	0.76259	0.66563		35	0.409936	0.427297	0.43762	0.521812	0.465774	0.546896	0.563821	0.518946	0.707434	0.632193		35	4.9247
		35.25	0.49391	0.380535	0.483685	0.483221	0.594643	0.467635	0.388842	0.533592	0.681055	0.619751		35.25	0.415171	0.444151	0.46833	0.535235	0.479464	0.577279	0.58918	0.528865	0.745803	0.657854		35.25	0
		35.5	0.482051	0.364012	0.451056	0.454698	0.57381	0.446499	0.37109	0.516312	0.642686	0.604199		35.5	0.418269	0.458361	0.47025	0.533557	0.489286	0.582563	0.592561	0.531577	0.810552	0.663297		35.5	1.26555
		35.75	0.471902	0.348976	0.443378	0.446309	0.563095	0.435931	0.362637	0.499806	0.63789	0.597201		35.75	0.421261	0.468275	0.472169	0.526846	0.497024	0.583884	0.584108	0.533824	0.808153	0.678849		35.75	0.227535
		36	0.461752	0.338566	0.447217	0.446309	0.553571	0.431968	0.366864	0.487408	0.642686	0.587869		36	0.42297	0.473562	0.472169	0.528523	0.502679	0.585205	0.588335	0.547695	0.834532	0.684292		36	1.80869
		36.25	0.449359	0.322868	0.441459	0.431208	0.545536	0.426684	0.355875	0.475165	0.628297	0.573872		36.25	0.42906	0.480172	0.481766	0.531879	0.517857	0.589168	0.599324	0.5611	0.800959	0.683515		36.25	0
		36.5	0.442415	0.322373	0.443378	0.432886	0.542262	0.424042	0.361792	0.47098	0.630695	0.580871		36.5	0.425107	0.485294	0.485605	0.530201	0.526488	0.589168	0.593407	0.568152	0.793765	0.684292		36.5	0.178841
		36.75	0.444551	0.334435	0.454894	0.454698	0.552679	0.442536	0.38377	0.477954	0.645084	0.598756		36.75	0.423291	0.486781	0.476008	0.530201	0.524405	0.581242	0.584954	0.563812	0.7506	0.680404		36.75	0.150046
		37	0.446154	0.340879	0.466411	0.464765	0.56131	0.459709	0.399831	0.479117	0.669065	0.624417		37	0.421047	0.487607	0.472169	0.52349	0.52619	0.575958	0.581572	0.559163	0.7506	0.682737		37	0.0233048
		37.25	0.451603	0.350793	0.481766	0.483221	0.56756	0.476882	0.419273	0.483611	0.683453	0.647745		37.25	0.425214	0.483972	0.464491	0.520134	0.524107	0.562748	0.579882	0.558233	0.726619	0.679627		37.25	0.0314789
		37.5	0.459509	0.364012	0.49904	0.513423	0.576786	0.492734	0.440406	0.492522	0.697842	0.654743		37.5	0.420299	0.483311	0.458733	0.516779	0.521131	0.558785	0.583263	0.556219	0.707434	0.680404		37.5	0
		37.75	0.470833	0.378718	0.506718	0.535235	0.591964	0.511229	0.464074	0.506083	0.721823	0.663297		37.75	0.420192	0.476702	0.443378	0.498322	0.515179	0.546896	0.5765	0.545448	0.705036	0.66563		37.75	0
		38	0.488034	0.400529	0.525912	0.565436	0.608036	0.533686	0.487743	0.522666	0.743405	0.673406		38	0.409509	0.465466	0.441459	0.488255	0.504762	0.536328	0.568047	0.541341	0.671463	0.64619		38	0.0127538
		38.25	0.496688	0.421679	0.545106	0.590604	0.618452	0.545575	0.508876	0.534057	0.76259	0.688958		38.25	0.399145	0.455221	0.429942	0.498322	0.497619	0.517834	0.564666	0.538706	0.654676	0.63297		38.25	0
		38.5	0.505769	0.443985	0.550864	0.600671	0.63244	0.560106	0.532544	0.54537	0.784173	0.692068		38.5	0.395085	0.450099	0.420345	0.489933	0.491071	0.508587	0.555368	0.525843	0.659472	0.616641		38.5	0
		38.75	0.516026	0.463814	0.568138	0.629195	0.649405	0.586526	0.555368	0.56079	0.805755	0.70451		38.75	0.391667	0.43688	0.412668	0.491611	0.480952	0.509908	0.544379	0.520031	0.654676	0.608087		38.75	0
		39	0.52735	0.477693	0.581574	0.647651	0.658631	0.607662	0.575655	0.578535	0.827338	0.719285		39	0.389744	0.423496	0.408829	0.488255	0.469345	0.498018	0.540997	0.518404	0.647482	0.608865		39	24.0379
		39.25	0.507479	0.431758	0.497121	0.516779	0.625298	0.490092	0.445478	0.551647	0.71223	0.659409		39.25	0.398184	0.438698	0.454894	0.531879	0.484226	0.545575	0.595943	0.526153	0.745803	0.658631		39.25	0
		39.5	0.49359	0.402346	0.454894	0.464765	0.604762	0.442536	0.407439	0.528942	0.669065	0.629082		39.5	0.405021	0.447951	0.462572	0.521812	0.495833	0.568032	0.612003	0.525455	0.760192	0.681182		39.5	0
		39.75	0.496261	0.406147	0.466411	0.483221	0.610119	0.463672	0.428571	0.52995	0.693046	0.62675		39.75	0.403739	0.435228	0.456814	0.521812	0.498512	0.558785	0.596788	0.522743	0.743405	0.659409		39.75	0
		40	0.505769	0.42614	0.485605	0.511745	0.624702	0.490092	0.459003	0.542658	0.705036	0.638414		40	0.400641	0.426471	0.445298	0.503356	0.492262	0.55218	0.587489	0.518869	0.719424	0.643857		40	0.0701131
		40.25	0.513034	0.43275	0.497121	0.531879	0.629762	0.508587	0.475063	0.550562	0.726619	0.638414		40.25	0.403846	0.414408	0.445298	0.510067	0.484821	0.548217	0.581572	0.513754	0.702638	0.638414		40.25	0.00477843
		40.5	0.512286	0.439855	0.512476	0.550336	0.639583	0.521797	0.498732	0.556606	0.738609	0.647745		40.5	0.398077	0.40119	0.431862	0.498322	0.478274	0.545575	0.569738	0.510655	0.673861	0.622862		40.5	0.00363679
		40.75	0.524038	0.452412	0.522073	0.57047	0.655357	0.544254	0.52071	0.567454	0.752998	0.660187		40.75	0.392628	0.38764	0.441459	0.494966	0.463095	0.53897	0.558749	0.510577	0.673861	0.616641		40.75	0.10889
		41	0.526068	0.4577	0.541267	0.573826	0.658333	0.549538	0.529163	0.575668	0.76259	0.674961		41	0.388248	0.381196	0.443378	0.498322	0.458333	0.535007	0.556213	0.510655	0.671463	0.61353		41	0.279653
		41.25	0.514957	0.446464	0.527831	0.558725	0.65625	0.541612	0.514793	0.567997	0.7506	0.667963		41.25	0.390919	0.382022	0.449136	0.491611	0.461012	0.532365	0.556213	0.514064	0.664269	0.617418		41.25	0
		41.5	0.51485	0.44002	0.535509	0.562081	0.660714	0.549538	0.518174	0.569779	0.764988	0.678849		41.5	0.390705	0.378057	0.452975	0.501678	0.463393	0.536328	0.552832	0.508718	0.673861	0.618196		41.5	0.155092
		41.75	0.514744	0.442003	0.541267	0.568792	0.663095	0.55218	0.522401	0.567222	0.764988	0.667963		41.75	0.392201	0.373265	0.443378	0.5	0.459524	0.529723	0.543533	0.504456	0.661871	0.611975		41.75	0.0262768
		42	0.516026	0.444812	0.552783	0.575503	0.664583	0.557464	0.527473	0.569392	0.767386	0.662519		42	0.392094	0.373761	0.439539	0.486577	0.455357	0.529723	0.540152	0.504223	0.688249	0.615863		42	0
		42.25	0.523291	0.461005	0.558541	0.592282	0.671726	0.573316	0.543533	0.580008	0.776978	0.674184		42.25	0.391026	0.367812	0.429942	0.498322	0.449107	0.523118	0.528318	0.502053	0.676259	0.61042		42.25	0
		42.5	0.535897	0.47505	0.570058	0.619128	0.682143	0.590489	0.56044	0.594111	0.796163	0.695179		42.5	0.386325	0.356742	0.420345	0.483221	0.444048	0.511229	0.517329	0.501434	0.671463	0.597978		42.5	0.0190032
		42.75	0.542842	0.487607	0.585413	0.627517	0.691369	0.599736	0.5765	0.60093	0.800959	0.716174		42.75	0.375962	0.363516	0.414587	0.488255	0.438393	0.501982	0.513948	0.493297	0.654676	0.587869		42.75	0.0436402
		43	0.544551	0.494382	0.587332	0.637584	0.690774	0.603699	0.579036	0.604959	0.808153	0.723173		43	0.370833	0.364012	0.412668	0.491611	0.43125	0.499339	0.512257	0.488725	0.647482	0.581649		43	0
		43.25	0.54797	0.506279	0.598848	0.654362	0.691667	0.612946	0.588335	0.609919	0.810552	0.734837		43.25	0.36485	0.370621	0.403071	0.493289	0.424405	0.492734	0.507185	0.486866	0.654676	0.57776		43.25	0
		43.5	0.558013	0.523794	0.612284	0.662752	0.698214	0.636724	0.611158	0.618675	0.827338	0.754277		43.5	0.357799	0.367317	0.395393	0.47651	0.419643	0.495376	0.502959	0.483688	0.654676	0.569207		43.5	0
		43.75	0.568697	0.536021	0.627639	0.691275	0.714286	0.649934	0.627219	0.630531	0.846523	0.758165		43.75	0.353526	0.364177	0.389635	0.473154	0.410714	0.492734	0.497887	0.480589	0.628297	0.555988		43.75	0
		44	0.578098	0.550066	0.644914	0.708054	0.725595	0.664465	0.648352	0.645254	0.839329	0.764386		44	0.350214	0.359385	0.393474	0.463087	0.410714	0.48745	0.499577	0.475785	0.625899	0.550544		44	0.147499
		44.25	0.570299	0.538995	0.633397	0.694631	0.722321	0.659181	0.636517	0.643627	0.83693	0.755054		44.25	0.342201	0.358394	0.395393	0.459732	0.40625	0.492734	0.502959	0.476792	0.621103	0.549767		44.25	0
		44.5	0.56688	0.539656	0.639155	0.696309	0.720238	0.659181	0.635672	0.641224	0.851319	0.752722		44.5	0.338462	0.354263	0.397313	0.456376	0.405952	0.488771	0.508876	0.472685	0.625899	0.550544		44.5	0.122583
		44.75	0.564316	0.532551	0.637236	0.694631	0.722321	0.656539	0.62891	0.640604	0.841727	0.733281		44.75	0.334615	0.352115	0.393474	0.463087	0.407738	0.48745	0.502959	0.472143	0.621103	0.53888		44.75	0.528846
		45	0.546581	0.507931	0.608445	0.651007	0.70119	0.616909	0.577346	0.623402	0.817746	0.697512		45	0.343803	0.357733	0.412668	0.484899	0.41131	0.511229	0.52071	0.471523	0.630695	0.549767		45	0
		45.25	0.532158	0.49306	0.587332	0.634228	0.688393	0.598415	0.558749	0.610539	0.808153	0.692068		45.25	0.3375	0.354924	0.420345	0.481544	0.418155	0.520476	0.534235	0.472065	0.654676	0.560653		45.25	0
		45.5	0.541132	0.503635	0.589251	0.644295	0.693155	0.612946	0.577346	0.620302	0.822542	0.706843		45.5	0.337821	0.354759	0.40499	0.489933	0.411905	0.515192	0.525782	0.47377	0.645084	0.564541		45.5	0.0234184
		45.75	0.542628	0.502974	0.598848	0.661074	0.694048	0.624835	0.586644	0.625649	0.817746	0.718507		45.75	0.349145	0.352115	0.387716	0.505034	0.41131	0.507266	0.521555	0.472917	0.630695	0.55832		45.75	0.191929
		46	0.537607	0.487773	0.589251	0.645973	0.683631	0.619551	0.573964	0.619217	0.820144	0.713064		46	0.355342	0.346497	0.393474	0.483221	0.410119	0.51255	0.53339	0.471755	0.633094	0.563764		46	0
		46.25	0.535256	0.484303	0.591171	0.639262	0.684226	0.616909	0.575655	0.61728	0.820144	0.716174		46.25	0.351923	0.346827	0.397313	0.498322	0.408929	0.517834	0.536771	0.4716	0.635492	0.568429		46.25	0.160317
		46.5	0.534936	0.487442	0.587332	0.644295	0.68125	0.610304	0.575655	0.613018	0.815348	0.714619		46.5	0.350214	0.343853	0.403071	0.491611	0.404762	0.511229	0.546069	0.469508	0.625899	0.570762		46.5	0
		46.75	0.537073	0.492069	0.583493	0.651007	0.681548	0.616909	0.579882	0.613561	0.805755	0.724728		46.75	0.348397	0.34534	0.401152	0.483221	0.405655	0.505945	0.551986	0.46974	0.635492	0.569984		46.75	1.08565
		47	0.521581	0.470093	0.560461	0.595638	0.6625	0.569353	0.514793	0.593413	0.764988	0.688958		47	0.355983	0.359551	0.418426	0.501678	0.413393	0.523118	0.5765	0.47501	0.657074	0.594868		47	0.10265
		47.25	0.505876	0.449934	0.533589	0.555369	0.644345	0.532365	0.483516	0.578535	0.729017	0.669518		47.25	0.363889	0.366986	0.429942	0.510067	0.421726	0.542933	0.585799	0.483379	0.683453	0.623639		47.25	6.28871
		47.5	0.483654	0.416391	0.495202	0.47651	0.610417	0.455746	0.398986	0.552499	0.635492	0.61353		47.5	0.364423	0.387145	0.464491	0.540268	0.439286	0.582563	0.617921	0.488725	0.738609	0.664075		47.5	0.0115899
		47.75	0.46859	0.397059	0.477927	0.447987	0.593452	0.418758	0.382079	0.535761	0.606715	0.593313		47.75	0.369551	0.402346	0.466411	0.540268	0.453869	0.595773	0.620456	0.500659	0.769784	0.676516		47.75	1.81481
		48	0.452564	0.372439	0.47025	0.434564	0.575893	0.40819	0.366864	0.513289	0.592326	0.569207		48	0.371474	0.416226	0.46833	0.548658	0.463393	0.601057	0.622992	0.499961	0.779376	0.675739		48	8.21823
		48.25	0.430662	0.345175	0.445298	0.412752	0.547917	0.384412	0.34235	0.491825	0.556355	0.527994		48.25	0.377778	0.437046	0.485605	0.553691	0.477976	0.615588	0.637363	0.506625	0.815348	0.675739		48.25	0
		48.5	0.421688	0.335261	0.435701	0.409396	0.53244	0.383091	0.344886	0.47625	0.556355	0.51944		48.5	0.382585	0.446629	0.476008	0.560403	0.486012	0.615588	0.628064	0.510965	0.832134	0.675739		48.5	0.111244
		48.75	0.424573	0.345836	0.452975	0.434564	0.532143	0.406869	0.3694	0.4747	0.577938	0.541213		48.75	0.386325	0.452247	0.458733	0.536913	0.484226	0.606341	0.613694	0.509105	0.805755	0.658631		48.75	1.1016
		49	0.415705	0.337409	0.456814	0.437919	0.524702	0.413474	0.366019	0.463851	0.597122	0.547434		49	0.393483	0.456874	0.466411	0.541946	0.485714	0.610304	0.608622	0.511507	0.798561	0.666407		49	0
		49.25	0.413248	0.335426	0.466411	0.444631	0.522321	0.420079	0.368555	0.462224	0.611511	0.559876		49.25	0.392628	0.458691	0.474088	0.543624	0.489881	0.606341	0.605241	0.520573	0.791367	0.670295		49.25	0.373902
		49.5	0.413889	0.340879	0.47025	0.456376	0.523214	0.429326	0.381234	0.464316	0.623501	0.575428		49.5	0.396261	0.45423	0.464491	0.528523	0.486905	0.59181	0.599324	0.523131	0.786571	0.666407		49.5	0.241992
		49.75	0.413889	0.342697	0.476008	0.464765	0.522917	0.437252	0.388842	0.462069	0.645084	0.587092		49.75	0.399466	0.454065	0.462572	0.535235	0.484524	0.586526	0.596788	0.52685	0.805755	0.662519		49.75	1.07718
		50	0.407906	0.332452	0.474088	0.454698	0.516667	0.430647	0.375317	0.456025	0.635492	0.573872		50	0.40203	0.458857	0.472169	0.538591	0.487202	0.583884	0.598478	0.53026	0.800959	0.667963		50	0.254624
		50.25	0.399252	0.322703	0.46833	0.454698	0.51131	0.428005	0.370245	0.450988	0.63789	0.583204		50.25	0.40438	0.453734	0.46833	0.538591	0.49375	0.59181	0.604396	0.534057	0.81295	0.671851		50.25	0.0100818
		50.5	0.405556	0.336418	0.481766	0.474832	0.515179	0.443857	0.386306	0.463929	0.652278	0.599533		50.5	0.398932	0.450925	0.454894	0.540268	0.490476	0.579921	0.595943	0.52933	0.784173	0.666407		50.5	0.0951959
		50.75	0.415491	0.354098	0.491363	0.503356	0.528869	0.464993	0.405748	0.479504	0.666667	0.61353		50.75	0.388462	0.442333	0.439539	0.545302	0.485417	0.569353	0.591716	0.528167	0.752998	0.648523		50.75	0.139354
		51	0.421474	0.361203	0.502879	0.515101	0.5375	0.472919	0.416737	0.484773	0.685851	0.625972		51	0.38547	0.440846	0.435701	0.541946	0.483333	0.562748	0.580727	0.530647	0.733813	0.641524		51	0.00531364
		51.25	0.430983	0.372769	0.508637	0.528523	0.547321	0.490092	0.437025	0.49291	0.697842	0.639969		51.25	0.386325	0.438202	0.412668	0.540268	0.483036	0.554822	0.571429	0.535839	0.726619	0.632193		51.25	0.346789
		51.5	0.430769	0.373265	0.508637	0.540268	0.552976	0.491413	0.438715	0.496087	0.70024	0.640747		51.5	0.385684	0.438533	0.416507	0.531879	0.484821	0.554822	0.569738	0.535219	0.721823	0.628305		51.5	0
		51.75	0.435363	0.377396	0.510557	0.548658	0.559524	0.501982	0.446323	0.499884	0.709832	0.6493		51.75	0.388034	0.444977	0.416507	0.540268	0.489583	0.548217	0.568893	0.537079	0.726619	0.623639		51.75	0
		52	0.452991	0.396728	0.523992	0.57047	0.576786	0.521797	0.474218	0.514917	0.721823	0.66563		52	0.387179	0.448447	0.412668	0.528523	0.481845	0.536328	0.562975	0.52716	0.695444	0.607309		52	0
		52.25	0.473077	0.418209	0.539347	0.59396	0.591667	0.537649	0.496196	0.527238	0.733813	0.674184		52.25	0.388568	0.44349	0.40499	0.515101	0.475298	0.52576	0.546915	0.519411	0.685851	0.593313		52.25	0
		52.5	0.490064	0.442168	0.554702	0.61745	0.60744	0.566711	0.522401	0.538938	0.738609	0.68818		52.5	0.380235	0.441176	0.399232	0.503356	0.46994	0.517834	0.53508	0.510577	0.664269	0.573095		52.5	0.005815
		52.75	0.509188	0.463814	0.566219	0.639262	0.62381	0.586526	0.54776	0.54816	0.757794	0.705288		52.75	0.375641	0.437211	0.395393	0.493289	0.461012	0.507266	0.522401	0.503913	0.654676	0.562986		52.75	2.42274
		53	0.488141	0.435558	0.520154	0.560403	0.60625	0.513871	0.459848	0.527005	0.690647	0.657076		53	0.376068	0.449603	0.418426	0.515101	0.472917	0.537649	0.557058	0.51081	0.70024	0.592535		53	2.36767
		53.25	0.466132	0.403503	0.483685	0.498322	0.576786	0.437252	0.385461	0.501744	0.623501	0.605754		53.25	0.375641	0.4615	0.447217	0.555369	0.48631	0.568032	0.587489	0.516621	0.741007	0.628305		53.25	0
		53.5	0.454274	0.38764	0.47025	0.481544	0.563988	0.429326	0.377853	0.490275	0.606715	0.591757		53.5	0.387821	0.462492	0.449136	0.540268	0.494345	0.573316	0.591716	0.517474	0.748201	0.643857		53.5	3.68811
		53.75	0.4375	0.36302	0.456814	0.454698	0.54256	0.404227	0.349112	0.47253	0.57554	0.570762		53.75	0.401282	0.477363	0.47025	0.557047	0.497024	0.577279	0.609467	0.520418	0.772182	0.660964		53.75	0
		54	0.425641	0.352941	0.449136	0.456376	0.529762	0.405548	0.349958	0.461682	0.561151	0.573872		54	0.406303	0.479511	0.46833	0.548658	0.506548	0.579921	0.606932	0.519179	0.791367	0.662519		54	1.02674
		54.25	0.419979	0.340714	0.454894	0.459732	0.522024	0.409511	0.354184	0.458427	0.568345	0.573095		54.25	0.413675	0.486781	0.464491	0.558725	0.505952	0.577279	0.595943	0.522588	0.779376	0.6493		54.25	0.00341986
		54.5	0.417949	0.339722	0.458733	0.469799	0.522024	0.418758	0.362637	0.460752	0.57554	0.566874		54.5	0.41891	0.48579	0.462572	0.552013	0.505655	0.575958	0.595097	0.525688	0.784173	0.62675		54.5	0
		54.75	0.428526	0.355254	0.476008	0.5	0.537798	0.439894	0.385461	0.478419	0.609113	0.587092		54.75	0.417842	0.477032	0.462572	0.545302	0.5	0.557464	0.582418	0.52499	0.764988	0.615863		54.75	0.0477982
		55	0.437821	0.366821	0.495202	0.515101	0.551488	0.459709	0.407439	0.496397	0.628297	0.608087		55	0.415598	0.464475	0.464491	0.541946	0.497321	0.553501	0.56044	0.525378	0.755396	0.612753		55	0.0708486
		55.25	0.443056	0.376074	0.49904	0.536913	0.561607	0.476882	0.420118	0.510035	0.654676	0.62986		55.25	0.410256	0.456543	0.458733	0.528523	0.491369	0.545575	0.553677	0.528012	0.748201	0.636858		55.25	0.00962947
		55.5	0.454487	0.390449	0.518234	0.555369	0.574107	0.495376	0.442096	0.521116	0.666667	0.643079		55.5	0.40406	0.447621	0.449136	0.526846	0.486905	0.548217	0.543533	0.5284	0.738609	0.640747		55.5	0
		55.75	0.471154	0.408295	0.533589	0.572148	0.588988	0.521797	0.469146	0.531654	0.685851	0.669518		55.75	0.391346	0.441342	0.441459	0.515101	0.481845	0.531044	0.530854	0.523131	0.733813	0.639191		55.75	0
		56	0.481517	0.429114	0.547025	0.597315	0.605655	0.541612	0.49197	0.543355	0.71223	0.683515		56	0.380662	0.429445	0.428023	0.515101	0.477381	0.517834	0.524091	0.513289	0.70024	0.628305		56	0
		56.25	0.494444	0.44382	0.56238	0.615772	0.623214	0.558785	0.517329	0.553584	0.729017	0.684292		56.25	0.373291	0.417052	0.412668	0.511745	0.475595	0.504624	0.519019	0.50678	0.676259	0.608865		56.25	0.439125
		56.5	0.487073	0.437046	0.564299	0.607383	0.625893	0.554822	0.494505	0.545835	0.721823	0.674184		56.5	0.369765	0.418209	0.418426	0.516779	0.477381	0.505945	0.53339	0.501589	0.683453	0.608865		56.5	0.118621
		56.75	0.481517	0.42961	0.554702	0.582215	0.623512	0.540291	0.476754	0.540488	0.707434	0.657854		56.75	0.367949	0.423992	0.422265	0.525168	0.486905	0.508587	0.538462	0.506935	0.695444	0.615863		56.75	0
		57	0.486432	0.435063	0.556622	0.59396	0.630357	0.550859	0.488588	0.547695	0.726619	0.660964		57	0.365919	0.42234	0.416507	0.528523	0.483631	0.505945	0.53339	0.507168	0.70024	0.604199		57	0.0691002
		57.25	0.489744	0.442003	0.554702	0.598993	0.641667	0.560106	0.499577	0.553971	0.736211	0.673406		57.25	0.374786	0.418044	0.408829	0.528523	0.478869	0.494055	0.527473	0.508563	0.71223	0.601089		57.25	0
		57.5	0.496154	0.447951	0.556622	0.61745	0.65119	0.574637	0.513948	0.562573	0.745803	0.667963		57.5	0.36891	0.408625	0.401152	0.513423	0.477679	0.494055	0.519019	0.502441	0.702638	0.597978		57.5	0.000815577
		57.75	0.507692	0.461005	0.571977	0.635906	0.666369	0.589168	0.535926	0.576211	0.755396	0.68507		57.75	0.364957	0.39458	0.391555	0.508389	0.473512	0.483487	0.50803	0.500581	0.685851	0.580093		57.75	0
		58	0.521261	0.477032	0.579655	0.649329	0.683929	0.603699	0.555368	0.587447	0.772182	0.711509		58	0.353419	0.386814	0.387716	0.498322	0.466369	0.470277	0.496196	0.495777	0.673861	0.565319		58	0.368444
		58.25	0.518697	0.473067	0.568138	0.634228	0.679464	0.586526	0.53508	0.579388	0.760192	0.706843		58.25	0.357799	0.390284	0.387716	0.5	0.46994	0.476882	0.500423	0.498024	0.673861	0.566874		58.25	0
		58.5	0.521902	0.475545	0.571977	0.622483	0.676786	0.583884	0.525782	0.576598	0.755396	0.696734		58.5	0.353098	0.393589	0.393474	0.508389	0.470238	0.47424	0.494505	0.496629	0.669065	0.562208		58.5	0
		58.75	0.536432	0.488268	0.575816	0.644295	0.694345	0.598415	0.546069	0.585742	0.769784	0.707621		58.75	0.348397	0.390615	0.380038	0.501678	0.465774	0.467635	0.484362	0.491437	0.657074	0.554432		58.75	0.00850695
		59	0.547863	0.504792	0.583493	0.674497	0.711012	0.610304	0.568893	0.59814	0.781775	0.706065		59	0.347436	0.389458	0.3762	0.496644	0.46131	0.459709	0.478445	0.48826	0.630695	0.550544		59	0
		59.25	0.555876	0.519663	0.59309	0.687919	0.722024	0.626156	0.593407	0.614491	0.793765	0.723173		59.25	0.341453	0.387971	0.362764	0.503356	0.452381	0.449141	0.475063	0.495079	0.606715	0.536547		59.25	0.128031
		59.5	0.553526	0.518672	0.585413	0.687919	0.723512	0.630119	0.595943	0.618055	0.781775	0.714619		59.5	0.344444	0.384666	0.362764	0.496644	0.446429	0.450462	0.480135	0.491902	0.635492	0.534215		59.5	0.506286
		59.75	0.540385	0.4962	0.570058	0.642617	0.70744	0.590489	0.551141	0.602635	0.760192	0.693624		59.75	0.354274	0.39805	0.380038	0.513423	0.449405	0.464993	0.502113	0.491127	0.647482	0.561431		59.75	0.017342
		60	0.53515	0.483972	0.550864	0.612416	0.694643	0.571995	0.532544	0.590469	0.748201	0.687403		60	0.36453	0.405321	0.389635	0.520134	0.455655	0.476882	0.513102	0.490043	0.657074	0.590202		60	0
		60.25	0.538996	0.490416	0.560461	0.624161	0.696726	0.577279	0.545224	0.595971	0.7506	0.695956		60.25	0.362821	0.408956	0.395393	0.515101	0.453869	0.475561	0.513102	0.486091	0.642686	0.575428		60.25	0
		60.5	0.551709	0.504296	0.560461	0.635906	0.711905	0.597094	0.562975	0.608446	0.757794	0.723173		60.5	0.359188	0.403833	0.393474	0.515101	0.449107	0.466314	0.507185	0.480976	0.630695	0.568429		60.5	0
		60.75	0.565705	0.519332	0.575816	0.651007	0.722917	0.612946	0.583263	0.617203	0.772182	0.737947		60.75	0.353632	0.390119	0.395393	0.505034	0.440774	0.46103	0.499577	0.477489	0.613909	0.559098		60.75	0.0479286
		61	0.566667	0.527429	0.587332	0.661074	0.727976	0.616909	0.590025	0.617745	0.776978	0.74339		61	0.351923	0.389623	0.391555	0.488255	0.438393	0.455746	0.499577	0.473072	0.616307	0.548989		61	0.0217448
		61.25	0.561218	0.521315	0.581574	0.662752	0.727976	0.622193	0.590871	0.619372	0.786571	0.746501		61.25	0.348932	0.388301	0.401152	0.483221	0.440179	0.449141	0.504649	0.473925	0.601918	0.5521		61.25	0.026075
		61.5	0.560363	0.526603	0.579655	0.667785	0.736607	0.61823	0.58918	0.618365	0.786571	0.731726		61.5	0.35	0.390449	0.393474	0.498322	0.438988	0.446499	0.497041	0.473227	0.613909	0.548989		61.5	3.61876
		61.75	0.528419	0.483311	0.520154	0.54698	0.702976	0.520476	0.473373	0.596668	0.697842	0.676516		61.75	0.356303	0.395572	0.449136	0.516779	0.458333	0.479524	0.546915	0.481984	0.669065	0.59409		61.75	0
		62	0.509936	0.46117	0.489443	0.503356	0.675893	0.480845	0.432798	0.580705	0.647482	0.653188		62	0.363889	0.407469	0.46833	0.525168	0.472619	0.503303	0.559594	0.490353	0.707434	0.619751		62	0.0441971
		62.25	0.502991	0.463153	0.49904	0.511745	0.67381	0.488771	0.443787	0.580783	0.661871	0.662519		62.25	0.361325	0.399042	0.456814	0.525168	0.477679	0.504624	0.554522	0.494924	0.705036	0.617418		62.25	0
		62.5	0.514423	0.47505	0.506718	0.538591	0.685417	0.504624	0.46661	0.588997	0.673861	0.664852		62.5	0.358226	0.409617	0.439539	0.52349	0.482738	0.499339	0.538462	0.492212	0.681055	0.618196		62.5	0
		62.75	0.530021	0.489755	0.516315	0.562081	0.701786	0.52576	0.489434	0.600852	0.690647	0.671073		62.75	0.351496	0.403833	0.429942	0.528523	0.479464	0.491413	0.534235	0.487176	0.685851	0.608087		62.75	0
		63	0.545299	0.49967	0.525912	0.587248	0.71756	0.544254	0.512257	0.615498	0.707434	0.671851		63	0.347115	0.398215	0.420345	0.511745	0.471726	0.476882	0.525782	0.480976	0.678657	0.587869		63	0
		63.25	0.55812	0.512393	0.537428	0.602349	0.733036	0.561427	0.532544	0.627276	0.724221	0.676516		63.25	0.34156	0.389623	0.414587	0.513423	0.465774	0.471598	0.513948	0.476637	0.664269	0.579316		63.25	0
		63.5	0.570192	0.523629	0.552783	0.629195	0.746429	0.582563	0.558749	0.634328	0.741007	0.683515		63.5	0.331517	0.392928	0.408829	0.513423	0.459821	0.462351	0.511412	0.464859	0.669065	0.57154		63.5	10
		63.75	0.537607	0.480337	0.497121	0.506711	0.702976	0.484808	0.43956	0.600852	0.611511	0.623639		63.75	0.338248	0.411104	0.447217	0.540268	0.478274	0.508587	0.551986	0.468268	0.726619	0.622862		63.75	10
		64	0.502778	0.440516	0.451056	0.42953	0.658333	0.417437	0.373626	0.572569	0.549161	0.576205		64	0.344658	0.431262	0.483685	0.550336	0.496131	0.542933	0.584108	0.477412	0.779376	0.661742		64	10
		64.25	0.475748	0.402677	0.433781	0.401007	0.611905	0.387054	0.348267	0.545835	0.513189	0.548212		64.25	0.351496	0.439028	0.49904	0.541946	0.50506	0.558785	0.591716	0.49136	0.820144	0.672628		64.25	10
		64.5	0.446902	0.375909	0.416507	0.389262	0.575893	0.369881	0.338969	0.522123	0.498801	0.513997		64.5	0.348825	0.452412	0.497121	0.558725	0.523214	0.558785	0.598478	0.506005	0.81295	0.678849		64.5	10
		64.75	0.423397	0.352445	0.420345	0.380872	0.543155	0.367239	0.333052	0.499186	0.496403	0.510886		64.75	0.350214	0.458526	0.512476	0.557047	0.536607	0.562748	0.610313	0.510965	0.788969	0.674184		64.75	10
		65	0.400641	0.341375	0.418426	0.38255	0.514286	0.361955	0.336433	0.476869	0.486811	0.510886		65	0.35406	0.4615	0.512476	0.560403	0.543452	0.566711	0.611158	0.522123	0.791367	0.681182		65	10
		65.25	0.38141	0.330139	0.408829	0.372483	0.492857	0.361955	0.32967	0.453855	0.491607	0.510886		65.25	0.35609	0.471414	0.522073	0.548658	0.554762	0.571995	0.619611	0.53026	0.788969	0.695956		65.25	10
		65.5	0.365598	0.3346	0.410749	0.369128	0.475893	0.357992	0.333052	0.431383	0.472422	0.513219		65.5	0.365278	0.472736	0.518234	0.538591	0.562798	0.574637	0.613694	0.536226	0.803357	0.696734		65.5	10

[truncated: 1 more sheets: Supplementary Figure 16]
